# Supplementary material for: Tequila, the Serine Protease, Is Involved in Sleep-Dependent Memory Consolidation in Drosophila
Source: eNeuro. 2025 Aug 27;12(8):ENEURO.0566-24.2025. doi: 10.1523/ENEURO.0566-24.2025 (PMC12501825; doi:10.1523/ENEURO.0566-24.2025)
Supplement: Raw data — This manuscript contains extended data, including the raw data for the figures. Figure 1- Raw data and statistical tests for Figure 1; Figure 1-1- Raw data and statistical tests for extended data of Figure 1; Figure 2- Raw data and statistical tests for Figure 2; Figure 3- Raw data and statistical tests for Figure 3, Figure 4- Raw data and statistical tests for Figure 4; Figure 4-1- Raw data and statistical tests for extended data of Figure 4; Figure 5- Raw data and statistical tests for Figure 5; Light and deep sleep fragmentation analysis in Drosophila- Python code and readme file used for analysis. Download Raw data, ZIP file. [file eneuro-12-ENEURO.0566-24.2025-s003.zip]

Archive with 11 entries (10 files):
- Rawdata/.DS_Store
- Rawdata/Figure 1 .xlsx
- Rawdata/Figure 1-1.xlsx
- Rawdata/Figure 2.xlsx
- Rawdata/Figure 3.xlsx
- Rawdata/Figure 4.xlsx
- Rawdata/Figure 4-1.xlsx
- Rawdata/Figure 5.xlsx
- Rawdata/Light-and-deep-sleep-fragmentation-analysis-in-Drosophila-main/
- Rawdata/Light-and-deep-sleep-fragmentation-analysis-in-Drosophila-main/README.md
- Rawdata/Light-and-deep-sleep-fragmentation-analysis-in-Drosophila-main/sleep fragmentation.ipynb
