# Supplementary material for: Tequila, the Serine Protease, Is Involved in Sleep-Dependent Memory Consolidation in Drosophila
Source: eNeuro. 2025 Aug 27;12(8):ENEURO.0566-24.2025. doi: 10.1523/ENEURO.0566-24.2025 (PMC12501825; doi:10.1523/ENEURO.0566-24.2025)
Supplement: Raw data — This manuscript contains extended data, including the raw data for the figures. Figure 1- Raw data and statistical tests for Figure 1; Figure 1-1- Raw data and statistical tests for extended data of Figure 1; Figure 2- Raw data and statistical tests for Figure 2; Figure 3- Raw data and statistical tests for Figure 3, Figure 4- Raw data and statistical tests for Figure 4; Figure 4-1- Raw data and statistical tests for extended data of Figure 4; Figure 5- Raw data and statistical tests for Figure 5; Light and deep sleep fragmentation analysis in Drosophila- Python code and readme file used for analysis. Download Raw data, ZIP file. [file eneuro-12-ENEURO.0566-24.2025-s003.zip › Rawdata/Figure 1 .xlsx]

## Sheet: Figure 1A
	Sleep profile w1118 (male)																																					Sleep profile teqf01792 (female)
	Fly 1	Fly 2	Fly 3	Fly 4	Fly 5	Fly 6	Fly 7	Fly 8	Fly 9	Fly 10	Fly 11	Fly 12	Fly 13	Fly 14	Fly 15	Fly 16	Fly 17	Fly 18	Fly 19	Fly 20	Fly 21	Fly 22	Fly 23	Fly 24	Fly 25	Fly 26	Fly 27	Fly 28	Fly 29	Fly 30	Fly 31	Average	SEM	N	SD			Fly 1	Fly 2	Fly 3	Fly 4	Fly 5	Fly 6	Fly 7	Fly 8	Fly 9	Fly 10	Fly 11	Fly 12
Bin 1	1.4	0	0.4	0	2.4	1.6	0	0	5	3.2	0	0	0	2.6	0	0	0	0.2	0	1	0	2.4	0	0	2.8	0	2.8	0	2.8	0	0	0.922581	0.246206	31	1.37082			5	5.4	14.2	2.2	5.6	18.6	7.6	5.4	6	6.6	23.6	3.2
Bin 2	0	0	0	0	0	0	0	0	1.2	0	0	0	0	0	0	0	0	0	0	0	0	0	0	0	0	0	0	0	4.2	0	3.4	0.283871	0.173954	31	0.968537			0	0	6.6	1.4	0	14	0	0	1	1.4	20.8	0
Bin 3	1.8	7.6	3.2	0	2.4	1.4	0	0	0	1.4	0	0	1	0	0	0	0	0	0	4.4	0	0	0	2.8	0	0	0.2	0	5.8	0	12.6	1.43871	0.505234	31	2.81303			1.4	5.4	15	2	3.8	16.6	1.8	3	0.6	1	24.6	1
Bin 4	7.8	18.8	7.6	0	6.2	0.4	2.8	0	12.2	9.2	0	1.8	2	2.8	3.6	0	0	1	0	11.8	0	1.2	0	9.4	2.8	6.2	5.6	0.4	5.8	3.6	20.6	4.63226	0.980239	31	5.45774			1	12.4	17	3.8	15.2	18.4	3.6	7.6	9.6	2.2	20.8	0
Bin 5	11.8	27.2	11.2	1	6.8	8.8	6.4	1	22.4	23.2	0	5.6	3.2	12.8	8.4	8.2	0	6.6	0.8	21.4	0	0	12.6	18	8.6	9.8	9	8.4	14.6	15.2	28.6	10.0516	1.46315	31	8.14649			2.6	10.4	16.8	10.2	18.8	16.4	5.6	18.2	13	10.2	18.4	1
Bin 6	16.8	27.2	23.6	11.4	10.4	11.8	14.4	4.6	28.2	27.4	0	7	6.8	13	21	27.2	0	21	10.6	26.8	3.6	3.4	17.2	22.2	15.4	18.6	18.2	15	20.4	15.4	25	15.6	1.51492	31	8.43469			8	22.4	22.6	17	25.4	19.4	10.4	21.4	21.4	15	19.2	1
Bin 7	22.4	30	27.8	16.8	16	13	22.2	7.6	29.6	29.8	1.2	7.4	17.4	14.4	21.4	27.2	0	23.8	10.6	30	5.6	1	15.8	25.4	26	22.8	25.4	17.2	16.2	18.8	29.8	18.471	1.6497	31	9.18514			13.2	25.4	20.4	12.2	25.4	26.4	18.8	25.8	24.2	20.6	23	1.2
Bin 8	26.4	28.2	27.6	22.8	14.6	19	26.2	14	30	29.8	2	10.2	23.6	17.6	23.8	28.6	6.6	26.8	15.8	29.8	10.4	1.4	16.6	27.2	29.4	25.8	28	13.2	20.4	24.6	28.4	20.929	1.51692	31	8.44584			13.4	24	19.8	11.2	27.2	25.4	15.8	28	28	26	23.2	1
Bin 9	23.4	28.8	29.2	24	17.2	21.8	27.2	20.6	28.8	29.2	7.4	21.6	26	21	25.2	28	9.2	29.2	22.8	30	15.8	2	18.6	25.2	29.8	28.8	27	11	26.4	28.6	25	22.8645	1.3006	31	7.24143			16.6	22.6	26.6	18	27.6	27	22.8	28	29.8	23	27.6	7
Bin 10	19.6	28.8	30	23.6	19.6	25.6	27.2	25.4	29.2	30	9	27	27.6	22.8	28.4	29.4	14	30	20.6	29.8	18.6	6.6	29.8	30	28.4	30	26.4	17.6	25	30	28.2	24.7806	1.13271	31	6.30669			26	24.8	26.8	20.6	27.8	29	25.8	30	29.6	27.4	27	12.2
Bin 11	23.6	28.8	30	25.2	27.8	27.4	27.6	26.6	29.6	30	22	29	23.8	21	26.4	27.8	20.6	29.8	16.8	30	19.4	7.8	28.8	29.4	29	26.2	28.2	19.2	25.4	30	28.6	25.671	0.894357	31	4.97957			27.6	30	24	20.8	29.2	27.4	28.8	28	29.8	27.6	21.8	10.8
Bin 12	26.2	29	29.6	29	23.8	26.2	26	24.8	27.6	30	22.2	29.6	24.6	23.2	25.4	28.6	23.6	30	20.8	30	18	17.4	25.8	29.4	26.8	29.8	29	25.2	27.2	27.6	27	26.2387	0.606872	31	3.37892			28.6	30	22.2	25.2	27.6	28.8	27.2	28.6	30	29.4	27	14
Bin 13	27.2	29.2	29.4	29.6	25.6	25.2	27.2	24.4	29.2	30	23.4	29.6	22.6	22.2	28.2	30	26.4	29	15.2	30	25	13.4	28.6	27.2	23.6	30	29.8	29	28.2	27.4	28.2	26.5806	0.725828	31	4.04124			27.6	27.2	20	26.2	26.8	26.2	25.4	29.8	29.8	29.6	24.4	14.2
Bin 14	26	29.8	30	29.4	27.2	27.6	28.4	24	29.2	29.6	26.4	28	27.6	22.2	24.2	30	24.4	29.6	19.6	29.8	25.6	12.6	29.8	28.8	27.4	30	29.4	28.8	23.6	27.8	27.6	26.9161	0.668156	31	3.72013			29.2	29.2	20.4	23.6	28	26.2	25.8	27.6	30	28.4	28.4	20.2
Bin 15	27.4	29.6	30	29.4	28.2	24.2	24.8	18.8	28.8	28.6	27.8	26.2	21	22.6	28.6	29.6	26.8	28.8	17.6	30	25.4	13.6	30	30	28.6	29	28.2	25.4	28.4	26.2	26.4	26.4516	0.71824	31	3.99899			25.4	27.8	15.8	21.8	28.4	26.6	28.4	29.6	30	28	26.4	22
Bin 16	26	30	29.8	28.4	29	20.8	26	23.8	30	28.4	27.8	26.8	22.4	21.2	26.4	28.6	17.8	28.8	21.8	30	24	11.8	26.6	30	25.8	28.8	30	28.4	28.2	28	27.8	26.2323	0.745169	31	4.14893			27.8	29.4	21	23.6	25.8	29	29.8	29.6	30	29.8	27.2	17.6
Bin 17	23.8	30	30	26.8	29.2	21.4	27.8	27	29.6	29.6	21.4	28.4	22.8	25	15.4	28.8	22.2	29.2	20.4	29.8	29	6	23.6	28	22.2	29.2	29.6	29.2	23.6	27.8	27.8	25.6323	0.928965	31	5.17226			26.8	27.4	20.8	28.8	28.2	27.8	28.2	30	30	30	26.8	20
Bin 18	26	30	29.2	23.8	29.8	23.2	27.2	25.6	29.6	29.8	24.2	28.2	28	24	18.4	27.8	18.4	29.6	16.8	30	30	11.4	27	30	24	30	29.4	27.2	16.8	22.8	29	25.7161	0.874576	31	4.86944			27.2	30	21	28.8	25.4	27.4	26	26.4	30	29	25.6	20
Bin 19	27.2	28.4	27	24.2	28.8	22.6	19.4	19.6	28	30	20	29.8	29.2	13.8	14.4	29.4	14.8	29.8	15.2	30	24	10.8	19.2	28.4	15.6	30	26.8	28.4	18	21.4	28.2	23.6258	1.08577	31	6.04533			27	26.4	15.4	21.6	26	27.8	29.2	27.6	29.6	29.4	24	18.6
Bin 20	27.4	28.2	28.4	17.4	29	22	20	23.2	25.8	29.6	14.2	27	25.8	15.2	19.4	25.4	12.6	30	7.6	30	23	10.2	17.6	26.6	6.4	30	16	25.2	18.6	14.2	23.4	21.5935	1.24802	31	6.94867			24	28.2	19.6	22.4	26	26.8	28.2	26.8	29.8	29	24.6	20.2
Bin 21	18.2	19.2	25.2	11.8	22.2	20.2	8.6	26.2	25.2	20.4	11.2	25.6	18	6.2	11.4	20.8	6.6	28	8.8	30	17	4.2	13.6	21.6	2	30	6.6	23.6	17.6	14	18.2	17.1677	1.4144	31	7.87504			26.2	26.6	14	18.4	26.4	25.4	23.6	26.4	28.6	29.4	26	17.4
Bin 22	4.4	4.4	25.8	6.2	16.2	19.4	5.6	21.2	26.2	6.2	0.4	13	10.2	8.8	0	13.8	7.4	21.2	5.6	27.6	1.6	2	2.2	6.8	1.2	27.2	3	17.2	14.8	5.4	10.6	10.8258	1.5578	31	8.67344			14.6	17.4	11.6	21	21.8	24.4	21	9.6	22.6	28.8	27.4	16.2
Bin 23	0	0	17.6	0	3.4	11.2	6.4	10	16.2	0	0	16.4	4.4	2.6	0	8.8	7.2	4	1.2	20.4	0	1.6	0	2.8	0	19.4	0	11.8	5.2	0	1.2	5.54194	1.18707	31	6.60933			9.8	16.4	12.4	16.8	11.4	25.4	14	8.6	15.8	25.2	24	17.8
Bin 24	0	0	10.4	0	0	0.2	3.4	1.4	10.6	0	0	8.4	0.8	0	0	1.2	1.2	0	0	11.8	0	0	0	0	1	7.6	0	1.2	5.4	0	0	2.08387	0.657579	31	3.66125			9	8.4	12.2	13.6	0	24.2	8.8	6.8	2.6	16.8	25.2	16
Bin 25	0	0	3.4	0	0	0	0	0	5.8	0	1.4	2	0	0	0	0.8	0	0	0	0	0	4.8	0	0	0	0	0	0	6.4	0	0	0.793548	0.321754	31	1.79145			6.2	2.8	22.8	9.2	0	28.8	9.2	1.4	1.2	8	27	11.4
Bin 26	1.4	0	3.6	5.6	0	3.4	3.6	0	12.6	0	3.8	0	0	12.4	4.2	0	8.2	0.8	1	0	0	10.4	2.4	0	0.4	0	0	6	27	0	0	3.44516	1.03457	31	5.76026			14	4.8	26.4	13.2	0	29	25	0	6	17.4	29.8	23.6
Bin 27	5.2	16	6.4	10.2	0	9.8	5	0	16.6	10.2	7	0	1.4	20.6	19.8	7	9.4	15	1	6.8	0	17.2	2.2	8.4	4	11.8	2.6	19.2	24.8	0	0	8.30968	1.30425	31	7.26174			22.8	20	28.6	20.4	0	30	28.2	15.8	18.2	22.2	28.4	28
Bin 28	20.8	28.4	25.6	17.8	11.4	13	15.6	6.8	12	26.2	11.2	3.6	8.4	22.2	24.6	12.6	20.4	29.4	2.2	25.2	14.8	18.4	11.8	26.4	16.2	21.4	18.4	9.6	26.2	9	6.4	16.6452	1.38383	31	7.70484			30	28.6	29.6	22.8	3	29.8	30	23	28.4	26.4	26.6	27
Bin 29	27.4	30	28.2	15.2	26	21.6	19	20.6	10.4	28.2	16.8	11.6	14.2	20.6	27	21.8	20	28.2	1	23	27.4	21.6	21.6	26.2	25.2	26.4	30	14.8	23.8	17.8	20.4	21.4839	1.1792	31	6.56552			30	30	28.8	25	17.6	29.6	30	28.8	30	29.6	29.4	20.2
Bin 30	27.2	25.2	27.2	23.8	25	24.8	20.8	23	8.8	26	24	14.6	17	22.2	24.2	16.8	23.6	27.6	0	21	28.6	20.2	23.4	24.6	27.6	29	25.4	15.2	28.2	22	21.2	22.2	1.10871	31	6.17306			29.8	30	29.2	24.4	27	30	30	29.8	30	29	28.6	25.6
Bin 31	26.8	29	24.4	10.6	28.8	19.4	16.4	17.2	8	29.6	22	21.6	17	22	25.8	21.2	8.4	27.6	3.8	22	28.4	20.8	21.4	25.4	24	26.4	30	15.6	23.2	26.8	22.4	21.4839	1.20739	31	6.72245			29.8	30	29	22.2	30	29.4	29.8	29.8	30	25.8	26.2	23
Bin 32	26.4	23.2	29.2	18.2	26.4	24.2	15	20.8	12.8	28.6	22.8	23	21	22.4	25.8	19	21.4	28	4	24	25	17.6	11.4	27.2	26.8	25	28.8	13.6	23.8	26.6	27	22.2258	1.06	31	5.90181			30	30	29.4	25.4	29.8	30	30	29.6	30	28.6	27.2	26.4
Bin 33	26.8	26	29.8	19.4	28.8	22	15.6	20.2	10.6	28.6	14	14.8	13.8	23.2	25.8	17.6	18	22.2	8.6	25.8	23.6	15.4	12.4	28.4	23.6	21	28	12.2	25.4	21.4	25.6	20.9226	1.0889	31	6.06271			30	30	29.2	26.4	29	28.8	30	30	30	29.6	24.4	26.4
Bin 34	26.2	29.6	28.8	18.8	28	18.6	23.2	17.6	4.8	26.8	16	12.4	13.4	28.6	25.2	18.8	26.8	27	7.8	20.6	26.6	16.8	18.2	29.2	29.2	17.4	27	14	25	23.6	28.4	21.7548	1.21109	31	6.74304			29	28.6	28.4	25.4	29.8	30	29.8	29.4	30	26.6	27.8	25.6
Bin 35	28.6	27.2	30	9.6	25.6	17.2	18.2	22	14	24.6	22.4	15.2	8.4	21.6	23.4	22.2	22.6	25.4	11.2	27.2	28.8	18	22	25	25.4	16.2	29.2	15	27.4	25	21.6	21.6194	1.06245	31	5.91548			30	30	29.2	22.2	29.6	30	30	28.8	30	29.6	27.8	21.8
Bin 36	28.6	28.8	25.4	19.2	23.4	20.8	17.4	18.8	15.4	23.6	21.2	15.8	9.8	23.6	28.6	27	15.6	23	10.4	26	29.8	27	22.6	29.8	27.2	21.4	30	20.6	25.4	20.2	29.2	22.7613	1.00041	31	5.57002			29	30	29.4	20.4	23.8	28.8	29.8	27.6	30	25.6	27	25.6
Bin 37	24.4	30	25.6	22.4	27.2	22.2	26.4	21.8	6.8	24.4	24.8	21.2	9.8	23	28.2	19.8	19.6	29.8	7.4	28	28.2	18.2	24.6	29.8	26.2	24.6	27.8	14.4	25.4	25.6	18.8	22.7871	1.1049	31	6.15184			27.6	30	26.2	25.8	26.4	29.6	30	29.4	29.8	28	27.2	26.2
Bin 38	29.8	27.2	28.8	24.8	24.4	26.2	27.4	24.4	15	24.6	19.6	20	16	28.4	20.4	19	22.8	25.6	11.8	27.8	24	18.4	22.4	26.6	24	21.4	29.4	21.2	24.4	29	27.6	23.6258	0.808436	31	4.50118			28.2	30	26.2	23.8	27.8	30	29.2	27.8	30	29.2	24.2	25.4
Bin 39	30	27.6	23.8	23	28.2	25.2	27	27.6	15.2	27.6	23	24	16.8	26.2	21.6	22.4	20.4	29.6	11.6	16.8	28.8	18	26.8	27.6	29.2	21.8	26.6	24.8	25.6	28.4	28.4	24.3097	0.83909	31	4.67186			29.6	30	28.2	25.8	28.4	29.8	30	26.6	29.8	29.6	23.6	28.2
Bin 40	26.2	29.6	28.2	21	28.8	26.2	17.6	27	12.4	28.8	17.4	23.8	14.8	23.6	30	21.6	23.4	29.2	16.6	17	29	21.4	27	25.8	27.4	28.6	30	20.4	30	29.2	23.8	24.3806	0.918079	31	5.11165			28	30	28.4	26.8	27.2	29.6	30	29	29.8	28.2	19.4	27.6
Bin 41	25.8	27.4	25	24.2	26.2	25.2	21.6	22.6	8.8	29.6	24.2	21.4	20.8	29.2	26.8	23.6	28.2	27.6	17.6	19.4	26.2	26.8	23.4	18	26.8	27.6	30	16.4	27	29.4	21	24.1226	0.834301	31	4.64519			30	30	28.6	21.4	27.8	30	30	29.8	29.6	29.6	27.2	27.4
Bin 42	27.6	20.8	24.4	23	29.2	23.4	29.8	25.2	14.6	26	25.6	16.8	21.4	26.2	23	20.4	25	27	17.4	21	28.4	23.6	25.6	13.4	28	20.2	29.2	22.8	25.4	26.8	28.8	23.871	0.767207	31	4.27163			27.6	30	28.8	27.2	28.8	30	30	29.8	30	30	25.8	29.4
Bin 43	24	22.2	17.4	20	26.8	27.2	23.4	15.8	13	24	18.4	13.6	25	22.6	24.4	17.8	26	27.6	4.8	13	29.8	18.4	28.4	12.8	25.8	14.2	29.8	16.6	28.2	15.4	29.6	21.1613	1.149	31	6.39738			29	29	30	21.4	24.8	29.8	30	29.4	30	29	22.6	27.2
Bin 44	20.8	27.6	26.6	18.8	28.2	20.8	25.2	15.4	17.8	15.4	21	8	14.4	22	12.4	21.4	16.2	26.4	8.8	5	21.8	22.6	15.6	15	13	17.2	27.4	13.8	25	18.2	27.2	19	1.10953	31	6.17759			28.8	29.8	29.8	19.6	19.8	30	30	28.4	30	29.4	23.4	23.8
Bin 45	26	23	15.2	20	28.4	26.4	25.8	15.2	18.8	16.6	26.8	4.8	17.6	28.2	14.4	14.6	19.2	25.8	0.6	8.2	12.8	21.8	23.4	16.8	5	17	24	12	22	16.6	26.2	18.4903	1.30514	31	7.2667			29.4	30	29.4	26.2	26.6	29.6	29.2	29	29.8	28.6	27.2	26.8
Bin 46	24.8	15.6	17.2	17.8	29.8	26.4	26.4	12.2	13.2	23.4	21.8	3.6	9.8	26.6	20.6	4.2	15.6	25.8	0	6.4	17.6	22.6	22.8	13.2	5.2	14.8	29.4	11.8	14.2	7.4	13	16.5548	1.4669	31	8.16737			29.8	28	28.6	23.2	25.4	29.4	29	30	29.8	27	26.4	29.4
Bin 47	22.6	11.2	10	12	24.4	24.6	23.8	0	13.8	20.2	17.2	3	3.8	20.8	16.6	2.8	12.2	16	0	0	11.2	14.8	2.2	12	16.4	6.2	29.2	10.6	11	10	2.6	12.2968	1.46344	31	8.14811			29.8	26.4	29.6	17	18.2	29.2	28.8	27.8	29.8	29.2	26.8	29.4
Bin 48	7.6	7.6	9.6	8.6	11.8	15.2	14.6	0	3	1.8	5.4	0.6	0	18.4	7.8	0	3.2	7.6	0	0	6	10.2	1.2	2.6	22.8	1	24.4	4.8	8	1.2	0	6.6129	1.21439	31	6.76145			29.2	28.4	30	20	26.2	30	29.8	24	29.2	27	28.6	27.8
[truncated: 24 more columns]

## Sheet: Figure 1B
	Sleep profile w1118 (female																																			Sleep Profile teqf01792 (female)
	Fly 1	Fly 2	Fly 3	Fly 4	Fly 5	Fly 6	Fly 7	Fly 8	Fly 9	Fly 10	Fly 11	Fly 12	Fly 13	Fly 14	Fly 15	Fly 16	Fly 17	Fly 18	Fly 19	Fly 20	Fly 21	Fly 22	Fly 23	Fly 24	Fly 25	Fly 26	Fly 27	Fly 28	Fly 29	Fly 30	Average	SEM	N	SD		Fly 1	Fly 2	Fly 3	Fly 4	Fly 5	Fly 6	Fly 7	Fly 8	Fly 9	Fly 10	Fly 11	Fly 12	Fly 13	Fly 14
Bin 1	0	2.6	2.6	6.4	2.8	2.4	6.6	2.8	2.6	3.8	1.4	6	1.4	4.6	5.4	2.4	7	1.8	9	7.4	2.8	6.4	1.4	2.6	9.8	0	1.4	1.4	6	29.8	4.68667	0.986841	30	5.40515		8	5.8	6.8	13.4	16.2	21.4	10.8	13.6	9.4	13.8	6.6	4.8	6.6	6.2
Bin 2	0	0	0	0	0	0	1.2	1.2	1	0	0	0	0	1.2	0	0	0	1.4	0	6.6	0	3.6	0	0	6.4	0	0.2	1	0	30	1.79333	1.02235	30	5.59963		0	0	0	0.4	9.6	17.6	3.8	1.8	0	9.2	0	0.6	0	0
Bin 3	0	0	1	0	0	0	0	0.8	2	0	0	0	0	0	0	0	0	2.2	1.6	8.4	0	1	0.2	0	9.8	0	1	0	0	30	1.93333	1.05566	30	5.7821		1	1.4	0	1	3.2	14.2	3.6	0	0	8.8	1.2	4.6	0	0
Bin 4	0	0	0	1	0	0	1.4	3.6	0.4	0	0	0	2.2	0	1.6	0	0	1.6	7	3.8	1	7	5	0	9.4	0	1	0	0	30	2.53333	1.05117	30	5.75747		0	1.4	6.6	3.4	5.6	21.2	2.6	0	5.6	11	0	2.2	0	0
Bin 5	0	0	0	1.2	0	2.6	8.2	2.2	2	0	0	1.8	0	0	0.4	1	0	6	4.4	7	2.2	3.6	5.4	3.4	13.8	0	0	0	6.6	30	3.39333	1.09341	30	5.98884		3.8	8.4	7.6	5.2	7.6	13	11	0.8	7.6	5.6	0	4.6	0	2.6
Bin 6	0	0	0	1	2.2	2.8	12.2	7.8	2.2	0	2.2	6.4	2.4	3	1	0.2	0	2.2	11.8	2.6	4.8	10	8	0	18	0	3	0.6	8.6	30	4.76667	1.20027	30	6.57416		13	9.4	5.6	11	5.6	15.4	11	0.2	10.6	8.4	1	3.2	0	2.6
Bin 7	0	0	0.6	3.8	2	3.6	8	12.4	0	0	0	6	6	9.2	1.2	2.6	1.2	10	6.4	10.2	6.8	2.6	15	6	16.2	7	4.4	0.8	8.6	30	6.02	1.171	30	6.41385		14.4	16.4	12.2	10.6	5.8	19.6	16.4	2.8	10.8	9	3.4	4.8	0	4.8
Bin 8	0	1.6	0.6	4.6	7.4	3.4	19	6.8	1	0	1	7	6	10.2	4.4	0	0	19.4	9.2	9.2	6.2	7.2	20.6	21.6	17.8	7.8	8.8	3.2	15.6	30	8.32	1.42511	30	7.80567		15.6	17.6	13.4	19.2	15.6	19.6	12.4	1.2	11.4	13.8	3	10.2	3.4	7.2
Bin 9	3.8	7	0	6.8	21	11.2	15.4	10.4	3.2	0	1	7.4	6	19.2	7.4	7.2	5.6	19.6	10	22	3	13.4	26	19.8	16.4	9.6	11.4	6.2	14.8	30	11.16	1.42514	30	7.80582		13.8	21	14.6	16.8	9.8	19.2	15	6.8	16.2	12.6	6.6	9.2	2	7.2
Bin 10	3	7	5.6	13.4	16.4	4.2	22.2	17.8	5	0	5	11.6	3.6	18.4	6	10	11.2	23.8	8.8	19.4	11.2	13.4	24.6	26.6	20.6	11.6	19.8	9	21.6	30	13.36	1.45607	30	7.9752		16.8	24	18.6	12.4	16	19	14	6	19.8	16.8	10.2	17.6	12	9
Bin 11	3	18.6	11.6	17.4	19.6	6	19.8	14.8	6.2	5	4.4	11.4	11.6	20.8	11.6	15.2	19.2	23.6	15.6	17	17.2	16.4	28.4	30	19.6	13.6	20.6	1.4	21	30	15.6867	1.37828	30	7.54914		22	27.4	20.8	19.6	19.2	22.2	22.6	8	20.2	22.2	13.4	15.4	8.8	7.6
Bin 12	7.2	22	12	20.4	21.6	11.2	13	12.8	9.6	4.4	12.2	16.2	10.2	23	12.2	14	24.8	24.6	17	23.8	23.8	16.8	29	29.8	18	21.4	19	8	26.4	30	17.8133	1.29515	30	7.09384		19.2	27	24.4	24.2	21.8	19.8	19.2	13.6	20.4	20.6	17.4	20.4	15.8	10
Bin 13	12.6	21.2	17.6	17.4	22.2	14.2	20	20.8	6	6	16.6	19.8	10.2	24.8	11.6	14.6	24	27.6	16.4	27	22	14.4	28.4	30	19.2	25.2	20.6	4.6	25.4	30	19.0133	1.28521	30	7.03938		23.6	29.6	24.8	24.2	28	23.2	18.6	18.4	24.4	19.4	20.4	17.4	19.8	12.2
Bin 14	10.8	20	23	27.2	26.2	12.4	23.4	19	7	6.6	16.6	21.6	17	22	16.2	14.8	22	28.2	17.2	20	23.2	14.8	28.6	29.2	23.8	25.6	20.8	8.6	29.8	30	20.1867	1.23072	30	6.74091		21.6	29.4	23.6	28	23.2	22.2	20.4	16.2	25.6	17.2	24.8	17.8	22.6	14.4
Bin 15	19	25.8	21.8	25.2	26.8	12	28.6	19.4	6.6	8.8	16.8	24	18	27.8	19.6	11.2	27.8	30	20.2	23.4	26.6	13.4	27.6	30	19.8	26	22.6	4.4	25.8	30	21.3	1.31725	30	7.21488		20.6	24.6	17.6	28.4	28.4	19.2	23	23.6	26	22.6	25.4	20.8	26	21.8
Bin 16	24.8	24.8	25.2	23	19.6	11.2	29.4	22	6.8	5.4	18.4	21.8	19.6	27.4	13.8	14.6	26.2	29.8	21.6	26	25	12	28.6	30	20.8	26	22.6	6	27.2	30	21.32	1.33165	30	7.29376		24.6	28.8	22.2	26.8	29	20.8	20.2	24.2	28.8	24	25.6	23	27.2	16.6
Bin 17	15.6	23.4	22.8	25.8	24.2	4.2	24	15.4	7.8	9.6	15.4	21.8	18.2	23.8	14.4	18	24.6	27.8	15.4	20.8	25.4	15.2	29.8	29.2	19.2	20.4	23.8	8	30	30	20.1333	1.27156	30	6.96461		29.4	29	19.4	29	23.6	19.4	16.8	22	28.6	24.2	27.2	21.8	27.4	13.2
Bin 18	19.4	19	20	24.6	26.6	6	17	15.6	5.2	6.2	10.6	11.8	20.8	25.2	14.2	17.8	28.6	29.2	22.8	24	23.6	17	29.8	30	19.4	14.4	17.2	2	30	30	19.2667	1.46591	30	8.02914		25.6	27.2	19	29.4	28.2	19.2	20.8	23.4	28	24	26.4	18.4	26.6	16.8
Bin 19	21.2	17.2	20.8	24.8	27.6	8	19.6	9.4	7.6	3.2	5.6	12.4	16.2	16.8	8	17.2	24	30	14.2	15.2	22.4	13.4	29.2	30	23.4	15	19.2	3.8	29.6	30	17.8333	1.50954	30	8.26811		23.2	28.2	22.6	23.2	26.4	19.2	22.8	24.4	26.6	24	27.8	19	22.4	19.2
Bin 20	22.4	18.2	24.4	26.4	22	3.6	28	12.8	2	1	4.2	9.6	15.6	12	6.2	20.6	27	24.8	13.4	17.2	16.4	17	29.4	28.6	15.8	15.2	17.4	1.2	28	30	17.0133	1.654	30	9.05933		19.8	26	22.6	26.8	25.4	23.8	25.4	24.2	28.2	23.8	24.4	14.4	24.4	15.2
Bin 21	23.6	19	15	22.2	26.4	5	17.6	8.6	5	0	1.4	8.6	16	8.6	4.8	12.8	23	24.4	11.6	13.6	14	10.4	18.6	26.4	17	11.2	2.4	1.8	22.8	30	14.06	1.53988	30	8.43427		18.4	21	19.2	21.8	26.4	19.8	23	19.2	27.2	23	24	15.4	23	17.2
Bin 22	12.8	5.8	7.8	20.6	16.4	0	7.4	1.6	3	0	0	14	12.8	0.6	4	12	19.2	16.8	4.2	7.8	6.6	2.8	14.8	28.8	17.2	11.4	3.6	2	20.8	30	10.16	1.53355	30	8.39957		14.8	19.6	18.6	21.6	22.8	19.8	21.6	17.6	21.6	14.2	17.6	14.4	24	16.4
Bin 23	5.6	1.2	2.6	11.6	4.8	0	0	2.8	4.4	0	0	9.6	5.2	0	2	8.2	8.6	6.6	3.2	6	0	4	0.6	20.4	14	2.6	1.6	0	14.4	30	5.66667	1.25048	30	6.84918		12	7.4	11.6	21.4	14.6	16	19.2	14.4	19.4	13.4	9.4	4.4	17.6	8
Bin 24	1.2	0	0	1	0	1	0	2.6	2.4	0	0	4	5.2	0	0	7	0	1.6	1.4	10.6	0	5.4	0	8.2	10.8	0	0	0	0	30	3.08	1.10033	30	6.02674		8.4	1.4	6.8	8.2	8.4	15.8	14.6	6	4.8	9.4	5.2	2	9.6	3.4
Bin 25	0	0	0	0	0	1.2	1.2	0	5.6	0	0	2.2	0.8	0	0	2	1.2	0	2.2	2.2	1.4	5.8	0	0	12.8	3.4	0	1.2	0	30	2.44	1.06602	30	5.83885		16.4	0	3.2	0.4	1.6	8.8	14.2	0.6	0	12	1.6	0	6	6.6
Bin 26	1.8	1.2	0.4	0	1.8	8.6	8.8	2.2	9.8	0	0	5.8	3.8	1.2	2.6	6.8	17.2	0	23	0.2	10.2	20.8	0	3.2	23.4	13.4	0.8	5.6	0	30	6.75333	1.52586	30	8.35748		28.2	0	11	0	13.8	19	23.2	0	0	23.6	11.2	1.4	6	11.4
Bin 27	18	6.6	1.8	0	14.6	23.6	16.8	0	22.2	5.8	3.4	12.4	10	4.4	17.2	18	29.8	1.2	29.2	2	16.8	22.2	8.2	18.2	30	22.6	11	9	22.8	30	14.26	1.76362	30	9.65975		27	0	26.8	7.6	22.4	26.6	28.4	8.8	9.4	23.8	27.2	5.2	7.4	19
Bin 28	30	15.4	7	22.8	29.4	22.2	18.8	7.6	25.6	24	8.8	19.4	25.8	22.8	25.4	27	30	3	30	12	28.6	21.4	28	29.2	27.4	28.6	21.8	23.2	30	30	22.5067	1.42654	30	7.81347		30	3.8	27.2	26.4	25.4	30	28.6	25	26.8	27.2	30	20.6	13.2	25.2
Bin 29	30	25	10.2	25.8	24.2	22.2	21.2	24.2	22	29.6	15.4	22.2	29.8	29.6	27.2	27.4	29.8	13.8	29.8	23.2	28.6	25.4	30	30	26.6	24.6	26.4	28.2	30	30	25.4133	0.929018	30	5.08844		30	16	30	26.2	29.6	30	30	30	29.4	30	29.8	28.6	21.4	29.8
Bin 30	30	23.6	21.6	28.6	29.4	24	22	25.2	24.6	29.4	18.2	22.8	29.8	29	29.8	28.6	30	24	28.8	29.2	29.4	24.2	30	30	22.8	22.4	28.6	23.6	30	30	26.6533	0.633468	30	3.46965		29.8	29.4	30	28.4	30	30	28.4	30	29.6	30	30	30	26.2	30
Bin 31	30	24.2	26.4	29.4	30	25.2	15.2	25.4	21.8	29.6	23.8	21.6	28.2	28.8	29.8	26.4	30	24	28	29.8	29.2	24.6	29.8	30	25	24.8	28.4	25	30	30	26.8133	0.633468	30	3.46965		30	30	30	30	30	30	29.8	30	30	30	29.8	30	25.8	30
Bin 32	29.8	27.2	28.8	28.2	29.6	18.8	22	27.2	25.4	29	18	21.8	30	27.6	30	25	30	27.6	30	30	30	24.8	24.4	30	27	26.6	29.2	23.8	30	30	27.06	0.623903	30	3.41726		30	30	30	30	30	30	29.8	30	30	30	29.6	30	28.8	29.8
Bin 33	29.8	23.4	23.8	29.4	27.2	15.8	24.2	22.8	22.8	29.4	21.4	22.6	28.6	28.6	29.6	27	29.8	30	29.4	29.8	27.4	20.2	28.2	29.4	27.4	26.4	29	27.6	30	30	26.7	0.659136	30	3.61023		29.8	28.8	30	28	30	30	30	30	30	30	29.4	30	25.6	30
Bin 34	30	23.4	27.4	27.8	23.8	22.6	28.6	25.8	21	29.2	23.6	23.6	29.4	29.8	30	28	29.4	30	29.6	30	28.8	23.2	28.8	30	26	25.4	29.6	29.6	27.8	30	27.4067	0.50981	30	2.79235		29.8	29.6	29	30	30	30	30	30	30	30	28.4	30	29.2	29.8
Bin 35	30	26.8	29	24.4	28.4	21.8	26.8	24.4	25.8	30	19.8	22.6	30	28.8	29.6	27.4	30	30	30	29.8	29.6	20.4	24.8	29.6	24.2	22	29.2	30	26	30	27.04	0.596727	30	3.26841		30	29.4	29.6	29.6	30	30	30	30	30	30	28.8	30	30	30
Bin 36	30	27.4	27.2	29.6	29.8	22.2	28.2	27.8	13.8	29.8	21	23.2	27	29	28.8	27	30	29.8	29.6	30	30	21.6	30	30	16	22.4	30	27.8	24.8	30	26.7933	0.78915	30	4.32235		29.8	30	29.2	30	28.8	30	30	30	30	30	29.8	29	29	30
Bin 37	24	22.8	28.4	29.8	28.2	19.8	27.2	27.8	19.8	29.8	20.8	22.2	27	28.8	29.2	27.6	30	30	30	29.6	29.2	17.6	30	30	25	28.6	26	26	30	30	26.84	0.670179	30	3.67072		29	27.4	29.8	29.8	30	30	29.8	30	30	30	30	29	30	30
Bin 38	24	23	26.2	29.4	29.4	19.4	29.8	26.8	22.4	29.4	19.4	21.6	28	29.8	29.6	28.6	27.8	28.8	27.2	30	29.8	20.2	28	29.6	25.2	23.8	21.2	24.8	30	30	26.44	0.652239	30	3.57246		29.2	29.4	29.8	29.8	30	30	30	29	30	30	29.8	30	30	30
Bin 39	24	27.8	22	29.8	29.6	21	29.6	26.8	23.2	29.8	16	21.6	27.8	30	28.8	30	30	29.6	28.6	30	29.8	26.2	24.4	30	18	23.4	26.6	24.6	24.2	30	26.44	0.715375	30	3.91827		30	29.8	29.4	29.6	30	30	30	30	30	29.4	29.8	30	30	30
Bin 40	27.4	24.6	21.8	29.8	23.6	18.8	25.4	25.4	22	29.8	17.6	21.2	26	29.4	29.6	27	29.4	29.8	30	30	30	23.6	28.4	30	24.6	23.2	29	23.8	23.8	30	26.1667	0.668715	30	3.6627		28.6	30	30	28.6	29.6	30	29.6	29.8	30	29.6	29.8	29.6	29.4	30
Bin 41	29	28	22.4	28.8	25.6	18.4	22.6	21.2	23.8	29.2	19.6	21	25	29.4	30	29.6	28.2	30	28.2	30	29.8	24.6	25.8	29.2	22	23.6	29.6	18	22.6	30	25.84	0.71338	30	3.90734		27.8	30	28.4	30	30	30	30	29	30	29.2	30	28.2	30	29.6
Bin 42	30	24.6	23.6	28.2	25.8	18.6	24.2	23	22.2	29.6	20.6	21.2	29.6	28.6	29.8	24.4	30	30	30	29.6	29.4	22.2	27.8	30	18.2	26.8	28.6	22.6	26.2	30	26.18	0.688984	30	3.77372		29.6	27.8	29.8	29	29.6	30	30	29.6	29.6	28.8	30	27.8	30	29.8
Bin 43	29.8	26.8	23.2	29.4	22.2	9.6	14.8	20.4	20.2	30	19.4	22.8	29	28.8	28.6	29.2	28.4	30	29.8	30	30	22	23.4	28	24.2	19.8	28.4	22	30	30	25.34	0.952487	30	5.21699		29.8	28.2	29.8	29.2	29.4	29.6	30	28.8	30	30	29.8	29.8	29	29.8
Bin 44	26	19.6	27.4	30	13.6	21.4	22.6	22.6	19.4	30	23.8	25.4	21.6	27.2	28	29.4	29	28.6	29.8	29.4	28.4	22.8	18	24	25.8	16	24.4	17.4	26	30	24.5867	0.841779	30	4.61061		30	28.8	30	29.8	29.2	28.2	29.8	28.8	30	29.6	29.8	28.8	24	29.8
Bin 45	25.2	22	20.2	30	20.2	22.6	25.6	23.6	27	30	18.2	23.2	13.6	26.4	28.2	26	30	27.4	28	30	23.4	22.4	27.2	23.8	22.8	11	19.2	16.4	18.4	30	23.7333	0.909128	30	4.9795		30	29.6	29.4	29.8	28.8	27	25.8	29.4	30	28.6	29	29.4	24	29.8
Bin 46	19.8	20	22	29.6	19	23.4	24.8	19	25.2	29	16	23.8	6	27.6	28.2	28	30	24	29.8	30	22.8	24.8	30	24	25	10.8	25.2	15.6	20.4	30	23.46	1.07866	30	5.90807		29.4	29.6	30	29.6	29.8	29	24.4	29.4	30	29.6	30	28.4	23.6	28
Bin 47	17.2	18.2	12.6	30	20	23.4	17.8	21.6	23.8	27.6	17.6	20.2	6	28.6	29.8	22	30	27.2	30	30	17	23.4	16.4	26	26.8	5.8	25.8	18.2	23.2	30	22.2067	1.22384	30	6.70326		29.2	30	29.8	28.4	29.8	30	27.2	30	29.8	28.2	30	28.8	23.2	29.6
Bin 48	12.8	13	14.8	28.2	18	15.2	25.4	26.8	22.2	27	18	19.4	1	29	28.4	19	30	21.6	29.2	27.6	11.6	24.6	16.4	17.6	23.6	9.4	17.4	17.8	28	30	20.7667	1.31656	30	7.21112		28.6	26.8	30	29.4	28.4	30	27.4	30	30	28.6	28	22.6	26	28.6
[truncated: 15 more columns]

## Sheet: Figure 1C
	Day sleep		Night sleep			Normality test
	w1118	teqf01792	w1118	teqf01792		Kolmogorov-Smirnov test
Fly 1	414.8	418	535	657.6			w1118	teqf01792	w1118	teqf01792
Fly 2	513.2	507.2	533.2	646.4		KS distance	0.1436	0.1253	0.1172	0.1337
Fly 3	533	436.2	513.8	683.8		P value	>0.10	>0.10	>0.10	>0.10
Fly 4	380.8	411.2	404	535.2		Passed normality test (alpha=0.05)?	Yes	Yes	Yes	Yes
Fly 5	415.8	507.8	536.8	527		P value summary	ns	ns	ns	ns
Fly 6	395	584.6	483.8	711.2		Number of values	31	32	31	32
Fly 7	404.8	456.6	458.8	687.8
Fly 8	369.8	502.8	374.2	615		Unpaired t-test w1118 v/s tequila f01792 (Day sleep)			Unpaired t-test w1118 v/s tequila f01792 (night sleep)
Fly 9	552.2	531.8	284.2	651.4		P value	0.16		P value	<0.001
Fly 10	505.4	523.8	514.8	643.2		P value summary	ns		P value summary	***
Fly 11	260.6	587	427.8	632.6		Significantly different (P < 0.05)?	No		Significantly different (P < 0.05)?	Yes
Fly 12	426.6	272.6	295.4	613.2		One- or two-tailed P value?	Two-tailed		One- or two-tailed P value?	Two-tailed
Fly 13	388.8	432.2	294.6	689		t, df	t=1.438, df=61		t, df	t=8.135, df=61
Fly 14	335	467.2	534.6	537.8
Fly 15	370	512.6	500.6	567
Fly 16	479.2	559	372.4	664.4
Fly 17	259.8	569.6	426.2	689.8
Fly 18	486.4	191.2	552.2	530.2
Fly 19	268.6	433.2	147.6	618.2
Fly 20	574.4	531.2	384.2	619.4
Fly 21	316	401.6	496.8	656
Fly 22	140.8	455.2	445	680.8
Fly 23	383.4	383.4	412.8	409.4
Fly 24	479.2	247.6	464.2	532.6
Fly 25	376.8	444.8	479.4	616
Fly 26	519.2	397	430.6	594
Fly 27	428.6	470	586.6	597.6
Fly 28	402.6	507.4	345.4	639.4
Fly 29	422.6	400.2	552.8	569.4
Fly 30	408.8	239.8	429.6	588.6
Fly 31	505.6	361.8	449.2	499.4
Fly 32		522.4		671.6
Average	410.252	445.844	440.858	611.719
SEM	17.2858	17.6965	17.3709	12.0081
N	31	32	31	32
SD	96.2431	100.107	96.7173	67.9279

## Sheet: Figure 1D
	Daytime sleep		Night-time sleep			Normality test
	w1118	teqf01792	w1118	teqf01792		Kolmogorov-Smirnov test
Fly 1	206	369.6	578.6	692		KS distance	0.116	0.08836	0.06771	0.1847
Fly 2	254.4	432	494.6	574.4		P value	>0.1000	>0.1000	>0.10	0.03
Fly 3	235	358.6	468.2	662.2		Passed normality test (alpha=0.05)?	Yes	Yes	Yes	No
Fly 4	325.8	426	599	619.6		P value summary	ns	ns	ns	*
Fly 5	335.8	420.4	543.4	656.2
Fly 6	125	460.6	459.8	678.2		Number of values	30	25	30	25
Fly 7	342	388.8	523.6	676.4
Fly 8	243.4	288.4	497.6	628.2		Unpaired t test te v/s w1118 daytime sleep					Mann Whitney test teq v/s w1118 night-time sleep
Fly 9	99	421.2	511.6	634.6		P value	0.002				P value	<0.001
Fly 10	60	391	617	678.2		P value summary	**				Exact or approximate P value?	Exact
Fly 11	132.8	321	400.4	661.6		Significantly different (P < 0.05)?	Yes				P value summary	***
Fly 12	252.8	286.4	483.8	607.2		One- or two-tailed P value?	Two-tailed				Significantly different (P < 0.05)?	Yes
Fly 13	224.2	319.2	513.8	577.8		t, df	t=3.319, df=53				One- or two-tailed P value?	Two-tailed
Fly 14	298.6	231.6	603.2	656.6							Sum of ranks in column A,B	576.5 , 963.5
Fly 15	166	390	628.2	666							Mann-Whitney U	111.5
Fly 16	221.4	304.4	591.4	688.4
Fly 17	324	294.2	670	520
Fly 18	413	498.6	550.4	644
Fly 19	262.4	333	670.2	557
Fly 20	349	357.4	604.4	669.6
Fly 21	284.2	448	601.2	684.2
Fly 22	241.2	495.4	529	695.6
Fly 23	429	402.6	558	639.8
Fly 24	460.6	445.4	611.8	686
Fly 25	396.2	377	569.8	699.4
Fly 26	264		484.8
Fly 27	262.4		565.4
Fly 28	74		501.8
Fly 29	413		584.2
Fly 30	719.8		720
Average	280.5	378.432	557.84	646.128
SEM	24.3226	13.8083	12.8421	9.41875
N	30	25	30	25
SD	133.22	69.0415	70.3391	47.0938

## Sheet: Figure 1E
	Day duration		nightime duration			Normality test
	w1118	teqf01792	w1118	teqf01792		Kolmogorov-Smirnov test
Fly 1	51.0092	18.2857	65.0357	98.5983			Day duration		nightime duration
Fly 2	77.1772	28.3594	55.222	165.974			w1118	teqf01792	w1118	teqf01792
Fly 3	65.0926	12.5337	41.8957	65.5981		KS distance	0.1523	0.1351	0.2171	0.2343
Fly 4	50.38	14.8015	22.9867	35.0078		P value	0.08	>0.10	<0.001	<0.001
Fly 5	36.5756	20.5194	51.423	58.1436		Passed normality test (alpha=0.05)?	Yes	Yes	No	No
Fly 6	38.3978	28.2489	23.1155	198.822		P value summary	ns	ns	***	***
Fly 7	34.503	30.8431	31.2734	300.5143*
Fly 8	17.5338	43.9076	21.8151	65.695		Number of values	29	32	31	29
Fly 9	42.7837	46.5995	16.7496	218.5167*
Fly 10	84.1833	29.0703	60.9974	72.4534		Unpaired t test teq v/s w1118 daytime bout duration
Fly 11	22.8459	34.8748	24.228	45.5815		P value	<0.001
Fly 12	37.8333	12.3086	16.7328	24.4226		P value summary	***
Fly 13	28.4119	39.2173	24.7117	154.543		Significantly different (P < 0.05)?	Yes
Fly 14	41.9756	25.4231	35.0549	70.0513		One- or two-tailed P value?	Two-tailed
Fly 15	28.2901	50.6566	34.5137	58.5556		t, df	t=4.213, df=59
Fly 16	60.5864	40.5518	21.6724	150.625
Fly 17	19.3268	39.8676	21.4023	120.163		Mann Whitney test teq v/s w1118 nightime bout duration
Fly 18	87.5067	9.2787	40.1591	30.758		P value	<0.001
Fly 19	19.3022	32.5461	15.8305	57.1677		Exact or approximate P value?	Exact
Fly 20	91.986	42.6211	31.189	149.416		P value summary	***
Fly 21	121.1944*	23.0774	105.212	95.4329		Significantly different (P < 0.05)?	Yes
Fly 22	12.2094	19.5905	17.6756	64.883		One- or two-tailed P value?	Two-tailed
Fly 23	41.2506	14.5695	34.8488	23.4228		Sum of ranks in column C,D	691 , 1139
Fly 24	57.4858	12.2624	66.0495	25.3798		Mann-Whitney U	195
Fly 25	48.1174	21.1958	43.9507	60.7622
Fly 26	107.26	20.6003	63.2844	44.7101
Fly 27	50.8544	13.5131	133.003	36.183
Fly 28	36.7868	23.5629	18.8606	73.7142
Fly 29	27.1782	16.6239	34.8764	52.6755
Fly 30	123.3615*	13.8681	26.2508	32.5212
Fly 31	35.9706	18.6101	34.4549	41.5665
Fly 32		46.2033
	* data excluded from analysis
Average	46.6488	26.381	39.8218	74.9251
SEM	4.47481	2.13296	4.72158	8.84589
N	29	32	31	29
SD	24.0976	12.0659	26.2886	47.6366

## Sheet: Figure 1F
	Day-time sleep bout duration		Night-time sleep bout duration			Normality tests
	w1118	teqf01792	w1118	teqf01792		Kolmogorov-Smirnov test
Fly 1	20.1503	18.6506	190.497	396.315		KS distance	0.21	0.1367	0.26	0.1006
Fly 2	17.0567	18.3892	26.1522	109.404		P value	0.002	>0.10	<0.001	>0.10
Fly 3	16.0875	11.904	33.921	109.87		Passed normality test (alpha=0.05)?	No	Yes	No	Yes
Fly 4	27.0901	17.272	168.184	191.836		P value summary	**	ns	***	ns
Fly 5	41.4267	18.3374	70.6754	167.57
Fly 6	12.5248	11.7777	24.472	128.807		Number of values	29	24	29	24
Fly 7	28.0021	21.5605	36.0816	107.156
Fly 8	23.2965	10.8965	51.0575	330.913		Mann Whitney test teq vs w1118 day-time sleep bout duration
Fly 9	7.1476	16.7033	29.4514	332.25		P value	0.03
Fly 10	7.54	19.8915	77.9042	272.994		Exact or approximate P value?	Exact
Fly 11	11.195	14.8659	22.5023	233.4		P value summary	*
Fly 12	17.9255	10.5534	36.9356	145.477		Significantly different (P < 0.05)?	Yes
Fly 13	29.6082	43.0564*	68.0478	89.5429*		One- or two-tailed P value?	Two-tailed
Fly 14	22.9869	9.9495	70.2383	127.729		Sum of ranks in column A,B	904 , 527
Fly 15	13.7748	16.91	77.4806	224.983		Mann-Whitney U	227
Fly 16	16.1499	8.8431	39.7024	247.479
Fly 17	43.7539	9.5877	265.673	17.2639		Mann Whitney test teq v/s w1118 night-time sleep bout duration
Fly 18	50.916	23.0565	159.442	332.146		P value	<0.001
Fly 19	15.401	10.1212	297.467	95.9338		Exact or approximate P value?	Exact
Fly 20	17.9945	14.5715	221.958	267.055		P value summary	***
Fly 21	19.2728	16.3901	94.3557	215.98		Significantly different (P < 0.05)?	Yes
Fly 22	11.5564	15.9503	29.4682	226.094		One- or two-tailed P value?	Two-tailed
Fly 23	48.5868	16.6516	117.341	165.927		Sum of ranks in column A,B	563 , 868
Fly 24	61.677	24.1972	300.407	426.55		Mann-Whitney U	128
Fly 25	19.7167	19.3467	57.6509	390.65
Fly 26	18.0714		20.0336
Fly 27	22.5601		61.1648
Fly 28	9.9621		76.8211
Fly 29	45.2139		197.7
	* exclude values
Average	24.0222	15.6824	100.786	219.324
SEM	2.64252	0.903594	15.9772	22.0676
N	29	24	29	24
SD	14.2304	4.42669	86.0401	108.109

## Sheet: Figure 1G
	Day sleep bouts		night sleep bouts			Normality test
	w1118	teqf01792	w1118	teqf01792		Kolmogorov-Smirnov test
Fly 1	9.8	23.6	13.2	7.6		KS distance	0.09293	0.1022	0.1276	0.09748
Fly 2	8	18.4	10	4.8		P value	>0.10	>0.10	>0.10	>0.10
Fly 3	9.2	34.4	12.8	13		Passed normality test (alpha=0.05)?	Yes	Yes	Yes	Yes
Fly 4	7.6	28.6	17.6	18.2		P value summary	ns	ns	ns	ns
Fly 5	13	24.8	12	9.8
Fly 6	11	31.2	21.4	4.4		Number of values	31	32	30	32
Fly 7	12	16	15	3.4
Fly 8	21.8	12.2	17.6	11.2		Unpaired t test (teq v/s w1118) day bouts				Unpaired t test (teq v/s w1118) night bouts
Fly 9	13.2	11.8	17	3.2		P value	<0.001			P value	0.07
Fly 10	6.6	18.4	9.4	10.6		P value summary	***			P value summary	ns
Fly 11	11.6	24.8	18.4	17.2		Significantly different (P < 0.05)?	Yes			Significantly different (P < 0.05)?	No
Fly 12	13	22	17.4	25.8		One- or two-tailed P value?	Two-tailed			One- or two-tailed P value?	Two-tailed
Fly 13	15	12.6	12.2	6.2		t, df	t=7.041, df=61			t, df	t=1.816, df=60
Fly 14	9.2	19.8	17.2	10
Fly 15	14	11.6	15.2	11.8
Fly 16	10.2	14.6	18	5.4
Fly 17	14	14.2	20.4	7.6
Fly 18	6.6	20.2	14.2	17.8
Fly 19	13.8	13.4	9.4	12.4
Fly 20	6.6	12.8	13.4	5.2
Fly 21	4.4	18.6	6.4	11
Fly 22	12.6	23.6	27.2*	11.6
Fly 23	9.4	26.8	12.4	17.8
Fly 24	11.4	20.2	10	23
Fly 25	11	22.6	11.6	10.2
Fly 26	7	20.2	7.8	14.8
Fly 27	9.4	34.8	4.8	19
Fly 28	12.2	22	19.2	9.4
Fly 29	16	24	16.2	12.6
Fly 30	13	19.4	17.4	20
Fly 31	16.4	20.6	13.4	14.8
Fly 32		14.6		2.8
Average	11.2581	20.4	14.0333	11.6438
SEM	0.643257	1.11551	0.763542	1.0534
N	31	32	30	32
SD	3.58151	6.31026	4.18209	5.95894

## Sheet: Figure 1H
	Day-time sleep bouts		Night-time sleep bouts			Normality test
	w1118	teqf01792	w1118	teqf01792		Kolmogorov-Smirnov test
Fig 1	10.8	20.8	3.4	6.2			Day-time sleep bouts		Night-time sleep bouts
Fig 2	15.8	24.2	19.2	7.2			w1118	teqf01792	w1118	teqf01792
Fig 3	15.8	30.4	14.2	6.8		KS distance	0.09337	0.1434	0.1428	0.1049
Fig 4	13	24.6	9.4	6.8		P value	>0.1000	>0.1000	>0.10	>0.10
Fig 5	8.4	24.2	8.4	6.4		Passed normality test (alpha=0.05)?	Yes	Yes	Yes	Yes
Fig 6	6.6	40	19	5.6		P value summary	ns	ns	ns	ns
Fig 7	12.6	30.2	15.8	5.6
Fig 8	10.4	25.8	10.6	4.4		Number of values	29	25	29	24
Fig 9	13	25.2	21	2.4
Fig 10	4.6	20.2	8.4	6.2		Unpaired t test teq v/s w1118 day-time sleep bouts
Fig 11	10.6	22.4	17.4	5.4		P value	<0.001
Fig 12	13.2	26.8	14.8	6.2		P value summary	***
Fig 13	8.6	15.4	8.4	4.2		Significantly different (P < 0.05)?	Yes
Fig 14	13.4	22.6	12.2	5.8		One- or two-tailed P value?	Two-tailed
Fig 15	11.4	25	8.6	3.6		t, df	t=10.97, df=52
Fig 16	14.2	32.6	16	4.6
Fig 17	9.2	30.6	4.4	30.6*		Unpaired t test teq v/s w1118 night-time sleep bouts
Fig 18	8.8	25.8	4.4	4.2		P value	<0.001
Fig 19	18.6	32.4	4.8	8		P value summary	***
Fig 20	21.4	27	4.6	4.8		Significantly different (P < 0.05)?	Yes
Fig 21	16.4	31.8	8.6	4.6		One- or two-tailed P value?	Two-tailed
Fig 22	21.4	30.2	20.8	4.8		t, df	t=4.652, df=51
Fig 23	9.4	23	6.2	5.4
Fig 24	7.6	24.6	3.2	2.4
Fig 25	18.6	23	12	2.2
Fig 26	15.2		24.8
Fig 27	12.4		11.2
Fig 28	6.4		7.6
Fig 29	9.2		3.2
	* excluded values
Average	12.3103	26.352	11.1241	5.15833
SEM	0.80672	1.0134	1.13634	0.309974
N	29	25	29	24
SD	4.34432	5.06698	6.11939	1.51856

## Sheet: Figure 1I
	Long term memory			Normality tests
	w1118	teq f01792		Kolmogorov-Smirnov test
BR 1	0.0294	-0.187			w1118	teq f01792
BR 2	0.2081	-0.0997		KS distance	0.1736	0.1281
BR 3	0.192857	-0.00874		P value	>0.10	>0.10
BR 4	-0.00481	-0.14583		Passed normality test (alpha=0.05)?	Yes	Yes
BR 5	-0.0862434	-0.189815		P value summary	ns	ns
BR 6	0.02777	-0.076
BR 7	0.214375	0.222222		Number of values	15	15
BR 8	-0.109606	-0.147878
BR 9	0.187063	0.00909091
BR 10	0.044757	0.00461538		Unpaired t test
BR 11	0.0350529	-0.234914		P value	0.001
BR 12	0.144792	-0.0285714		P value summary	**
BR 13	0.166667	-0.0376838		Significantly different (P < 0.05)?	Yes
BR 14	0.236772	-0.216296		One- or two-tailed P value?	Two-tailed
BR 15	-0.0034965	0.0769231		t, df	t=3.599, df=28
Average	0.0855633	-0.0706384
Standard Deviation	0.113638	0.123834
N number	15	15
SEM	0.0293412	0.0319738

## Sheet: Figure 1J
	short term memory			Normality tests
	w1118	teq f01972		Kolmogorov-Smirnov test
BR 1	-0.0392	-0.0436			w1118	teq f01972
BR 2	0.333333	-0.00932		KS distance	0.1934	0.1842
BR 3	0.04021	0.063636		P value	>0.10	>0.10
BR 4	-0.09207	0.173077		Passed normality test (alpha=0.05)?	Yes	Yes
BR 5	-0.0760582	-0.0760582		P value summary	ns	ns
BR 6	0.213542	0.213542
BR 7	-0.0327381	-0.0327381		Number of values	9	9
BR 8	0.143519	0.143519
BR 9	0.0856643	0.0856643
Average	0.0640224	0.0575246
Standard Deviation	0.144154	0.104046
N number	9	9
SEM	0.0480515	0.0346819
