# Supplementary material for: Tequila, the Serine Protease, Is Involved in Sleep-Dependent Memory Consolidation in Drosophila
Source: eNeuro. 2025 Aug 27;12(8):ENEURO.0566-24.2025. doi: 10.1523/ENEURO.0566-24.2025 (PMC12501825; doi:10.1523/ENEURO.0566-24.2025)
Supplement: Raw data — This manuscript contains extended data, including the raw data for the figures. Figure 1- Raw data and statistical tests for Figure 1; Figure 1-1- Raw data and statistical tests for extended data of Figure 1; Figure 2- Raw data and statistical tests for Figure 2; Figure 3- Raw data and statistical tests for Figure 3, Figure 4- Raw data and statistical tests for Figure 4; Figure 4-1- Raw data and statistical tests for extended data of Figure 4; Figure 5- Raw data and statistical tests for Figure 5; Light and deep sleep fragmentation analysis in Drosophila- Python code and readme file used for analysis. Download Raw data, ZIP file. [file eneuro-12-ENEURO.0566-24.2025-s003.zip › Rawdata/Figure 1-1.xlsx]

## Sheet: Figure S1A
	Light sleep episodes				Deep sleep episodes					Kolmogorov-Smirnov test
	Daysleep		Nightsleep		Daysleep		Nightsleep				Light sleep episodes				Deep sleep episodes
	w1118	teqf01792	w1118	teqf01792	w1118	teqf01792	w1118	teqf01792			Daysleep		Nightsleep		Daysleep		Nightsleep
Fly 1	6.2	10	0.4	1.2	6.2	13.6	2.2	3.4			w1118	teqf01792	w1118	teqf01792	w1118	teqf01792	w1118	teqf01792
Fly 2	13	13.8	2.4	1	14.2	14.2	6	4		KS distance	0.1462	0.1713	0.2571	0.1819	0.1303	0.2001	0.1748	0.1441
Fly 3	9.4	20	2	0.4	13.2	16	6.4	2.6		P value	>0.10	0.04	<0.001	0.02	>0.10	0.007	0.02	>0.10
Fly 4	9.6	14.8	0.6	0.6	10.4	14	3	3.8		Passed normality test (alpha=0.05)?	Yes	No	No	No	Yes	No	No	Yes
Fly 5	4.6	14.2	0.6	1.2	7.2	14	5.6	2.6		P value summary	ns	*	***	*	ns	**	*	ns
Fly 6	8	24	5.6	0	7.6	20.8	5.4	2.4
Fly 7	10	19.8	1.2	0.8	11.8	13.4	6.8	3.2		Light sleep episodes					Deep sleep episodes
Fly 8	8	17.2	1	0.8	8.4	11.6	4.8	2.4		Daysleep		Nightsleep			Daysleep		Nightsleep
Fly 9	15.4	14.6	3.8	0	9.4	13.4	6	1.4		w1118	teqf01792	w1118	teqf01792		w1118	teqf01792	w1118	teqf01792
Fly 10	3.6	11.4	0.2	1.2	6.8	12	3.8	3.4		Mann Whitney test		Mann Whitney test			Mann Whitney test		Mann Whitney test
Fly 11	10	14.8	4.4	0.4	8.8	12	5.4	2.2		P value	<0.001	P value	0.003		P value	<0.001	P value	<0.001
Fly 12	9	18.4	2.2	0.6	11.8	11.4	5.8	3.8		Exact or approximate P value?	Exact	Exact or approximate P value?	Exact		Exact or approximate P value?	Exact	Exact or approximate P value?	Exact
Fly 13	4.6	8.6	0.8	0.6	8.4	9	3.8	1.4		P value summary	***	P value summary	**		P value summary	***	P value summary	***
Fly 14	9.4	9	2.2	0	10	10	5.4	2.2		Significantly different (P < 0.05)?	Yes	Significantly different (P < 0.05)?	Yes		Significantly different (P < 0.05)?	Yes	Significantly different (P < 0.05)?	Yes
Fly 15	8.2	15.8	0.6	0.4	8.2	10	4.6	3.4		One- or two-tailed P value?	Two-tailed	One- or two-tailed P value?	Two-tailed		One- or two-tailed P value?	Two-tailed	One- or two-tailed P value?	Two-tailed
Fly 16	10.4	15.8	0.8	0.2	13.6	12.4	6.2	2		Sum of ranks in column A,B	533 , 1063	Sum of ranks in column C,D	1003 , 593		Sum of ranks in column E,F	575 , 1021	Sum of ranks in column G,H	1084 , 512
Fly 17	5.8	23	0.4	0.4	7.2	13	2	2.4		Mann-Whitney U	98	Mann-Whitney U	215		Mann-Whitney U	140	Mann-Whitney U	134
Fly 18	5.6	9.8	0.4	0	6	14.4	2.4	1.8
Fly 19	10.6	14.8	0.2	0.2	11.6	13.8	2.8	3
Fly 20	15	14.4	0.4	1	10.4	12.6	1.6	1.4
Fly 21	10.8	24.8	0.8	0.2	11.4	14.4	3.2	2.4
Fly 22	21.4	18.6	3.6	0.4	12.6	11.4	6	2.6
Fly 23	5.6	21.4	0.6	0.8	6.8	13.6	3.6	2.2
Fly 24	3.8	14.4	0	0.2	6.2	20	2	2
Fly 25	9.6	12.8	2.6	0.4	15.6	14.8	4	2.2
Fly 26	12	12.8	5.2	0.2	16	14.4	7.2	1.4
Fly 27	9.6	14.2	1	0	8.6	11.2	5.6	1.4
Fly 28	5.4		1		5		3.6
Fly 29	4.4		0		7		2.6
Average	8.93103	15.6741	1.55172	0.488889	9.66897	13.3852	4.4069	2.48148
SEM	0.735803	0.847127	0.29372	0.0757363	0.561514	0.50059	0.306173	0.152195
N	29	27	29	27	29	27	29	27
SD	3.96242	4.4018	1.58173	0.393538	3.02385	2.60114	1.64879	0.790831

## Sheet: Figure S1B
	Light sleep episodes				Deep sleep episodes					Normality test
	Daysleep		Nightsleep		Daysleep		Nightsleep			Kolmogorov-Smirnov test
	w1118	teqf01792	w1118	teqf01792	w1118	teqf01792	w1118	teqf01792			Light sleep episodes				Deep sleep episodes
Fly 1	4.8	11.8	1.8	0.4	12.6	4.6	15.8	4.4			Daysleep		Nightsleep		Daysleep		Nightsleep
Fly 2	2.6	10.8	0.8	1	10	5.6	10.4	2.6			w1118	teqf01792	w1118	teqf01792	w1118	teqf01792	w1118	teqf01792
Fly 3	6.4	20	2.8	1.8	8.8	4.6	22.6	4.4		Kolmogorov-Smirnov test
Fly 4	5.4	16.8	3.8	2.4	11.4	5	22.2	6.4		KS distance	0.1282	0.1179	0.1315	0.1505	0.07325	0.07978	0.1147	0.1309
Fly 5	6.8	11.2	1.2	2.2	12.2	5.4	16.4	6.2		P value	>0.10	>0.10	>0.10	0.07	>0.10	>0.10	>0.10	>0.10
Fly 6	8.4	12	2.4	0.2	14.4	7.6	22.2	3		Passed normality test (alpha=0.05)?	Yes	Yes	Yes	Yes	Yes	Yes	Yes	Yes
Fly 7	6.4	7.8	1.2	0.4	14.2	6	10.6	2.2		P value summary	ns	ns	ns	ns	ns	ns	ns	ns
Fly 8	15	7.2	2	1.4	17.2	5.4	11.2	4.6
Fly 9	9.8	5.8	3.4	0	14.6	2.6	8.4	2.4		Light sleep episodes					Deep sleep episodes
Fly 10	3.2	8.2	0.6	1	8.4	4.2	16	5.2		Daysleep		Nightsleep			Daysleep		Nightsleep
Fly 11	11.4	10.6	2.8	4.6	10.8	5.6	21.6	6.4		w1118	teqf01792	w1118	teqf01792		w1118	teqf01792	w1118	teqf01792
Fly 12	8.4	18.8	3.4	3.2	14	5	18.4	8.2		Unpaired t test		Unpaired t test			Unpaired t test		Unpaired t test
Fly 13	9	5.8	0.8	0.6	14	3.6	11.6	2.2		P value	<0.001	P value	0.09		P value	<0.001	P value	<0.001
Fly 14	6	10.2	1.8	1.4	11.6	7.8	13.6	5.4		P value summary	***	P value summary	ns		P value summary	***	P value summary	***
Fly 15	6.8	7.4	1	1.4	16.4	6	10.6	5		Significantly different (P < 0.05)?	Yes	Significantly different (P < 0.05)?	No		Significantly different (P < 0.05)?	Yes	Significantly different (P < 0.05)?	Yes
Fly 16	7.2	7.8	2.4	0	13.6	5.8	10.6	3		One- or two-tailed P value?	Two-tailed	One- or two-tailed P value?	Two-tailed		One- or two-tailed P value?	Two-tailed	One- or two-tailed P value?	Two-tailed
Fly 17	9.4	6.2	2.8	0.2	15.4	7.2	14	3		t, df	t=4.758, df=60	t, df	t=1.743, df=60		t, df	t=11.77, df=60	t, df	t=12.60, df=60
Fly 18	2.6	18.6	2.4	2.6	10.4	6.4	12	6.2
Fly 19	9.6	5.8	1.8	0.6	8.6	3.4	10.2	2.6
Fly 20	4.2	11.2	2.4	0.6	10	4.2	14	5.2
Fly 21	3	11	0.4	0.8	6	2.4	19.6	5.4
Fly 22	12.8	18	7.2	1.8	13.4	7	20.2	5.6
Fly 23	4.4	16	1.2	3.8	11.6	5.2	14.4	9.6
Fly 24	4.8	13	1.2	0.8	12	4.2	14	6
Fly 25	6.8	10.4	0.8	2.2	11.4	4.8	18	5.6
Fly 26	4	22.2	1.6	4.8	6.8	2.8	20.8	6.8
Fly 27	4.4	9.6	0.2	1	7.8	3	18	4
Fly 28	7.6	13.8	5.2	2	13.2	5.8	15.6	6.6
Fly 29	5.8	14.4	3	2.8	17.8	6.6	16	7.4
Fly 30	10.6	12.6	2.6	1.2	13.2	4.6	15.6	7.4
Fly 31	6.8	5.6	1.2	0	17.8	4.8	11.8	1.4
Average	6.91613	11.6323	2.13548	1.52258	12.2452	5.07097	15.3677	4.98065
SEM	0.542299	0.82967	0.263049	0.233289	0.553597	0.255107	0.743378	0.356851
N	31	31	31	31	31	31	31	31
SD	3.01939	4.61941	1.46459	1.2989	3.0823	1.42037	4.13895	1.98686

## Sheet: Figure S1C
	Male flies		female flies			Kolmogorov-Smirnov test
	w1118	teqf01792	w1118	teqf01792		KS distance	0.1575	0.1179	0.2239	0.1055
Fly 1	1409	612	1654.6	463		P value	0.05	>0.10	0.005	>0.10
Fly 2	1055	453.2	1217	575		Passed normality test (alpha=0.05)?	No	Yes	No	Yes
Fly 3	991.8	463	1105.6	581		P value summary	*	ns	**	ns
Fly 4	1611.2	807.4	1145.8	170.2
Fly 5	1150.2	789.8	791.2	335.6		Number of values	31	32	22	29
Fly 6	1009.6	222.6	2162.6	923.2
Fly 7	1510.4	591.4	1098.2	530.6
Fly 8	2136.4	535.8	1550.6	566		Mann Whitney test (male flies)
Fly 9	1252	439	1085.6	702.6		P value	<0.001
Fly 10	1272.6	475	904.4	376.4		Exact or approximate P value?	Exact
Fly 11	1565	786.2	1434.4	632		P value summary	***
Fly 12	2542.4	1112.2	837.4	769.8		Significantly different (P < 0.05)?	Yes
Fly 13	1482.4	483.2	886.2	209.6		One- or two-tailed P value?	Two-tailed
Fly 14	1838.8	728.2	1512.2	232.8		Sum of ranks in column A,B	1438 , 578
Fly 15	1401.2	737	805	505.2		Mann-Whitney U	50
Fly 16	1476	305.2	1069.6	553.6
Fly 17	1867.6	427.8	1148	583		Mann Whitney test (female flies)
Fly 18	953	1128.2	976.6	293.2		P value	<0.001
Fly 19	2678.2	597	667	762		Exact or approximate P value?	Exact
Fly 20	971.8	554	1024.6	693.4		P value summary	***
Fly 21	1256.6	754.4	1084	112.4		Significantly different (P < 0.05)?	Yes
Fly 22	1529	407.4	1031.6	227.6		One- or two-tailed P value?	Two-tailed
Fly 23	1567.4	1413.2		434.2		Sum of ranks in column C,D	875 , 451
Fly 24	1562.6	1117.2		161.2		Mann-Whitney U	16
Fly 25	984.6	732.2		95
Fly 26	1039.8	800		303.8
Fly 27	1228.2	988.2		910.8
Fly 28	1460.8	457		553
Fly 29	862.2	747.6		663.4
Fly 30	1718.8	824.8
Fly 31	1184.2	1026
Fly 32		421.4
Average	1437.7	685.55	1145.1	479.986
Standard Deviation	437.086	273.629	341.19	233.554
N number	31	32	22	29
SEM	78.503	48.3713	72.742	43.3699
