# Supplementary material for: Tequila, the Serine Protease, Is Involved in Sleep-Dependent Memory Consolidation in Drosophila
Source: eNeuro. 2025 Aug 27;12(8):ENEURO.0566-24.2025. doi: 10.1523/ENEURO.0566-24.2025 (PMC12501825; doi:10.1523/ENEURO.0566-24.2025)
Supplement: Raw data — This manuscript contains extended data, including the raw data for the figures. Figure 1- Raw data and statistical tests for Figure 1; Figure 1-1- Raw data and statistical tests for extended data of Figure 1; Figure 2- Raw data and statistical tests for Figure 2; Figure 3- Raw data and statistical tests for Figure 3, Figure 4- Raw data and statistical tests for Figure 4; Figure 4-1- Raw data and statistical tests for extended data of Figure 4; Figure 5- Raw data and statistical tests for Figure 5; Light and deep sleep fragmentation analysis in Drosophila- Python code and readme file used for analysis. Download Raw data, ZIP file. [file eneuro-12-ENEURO.0566-24.2025-s003.zip › Rawdata/Figure 2.xlsx]

## Sheet: Figure 2A
	Total sleep male
	Day 2		Day 10		Day 20		Day 30			Normality tests
	w1118	teqf01792	w1118	teqf01792	w1118	teqf01792	w1118	teqf01792		Kolmogorov-Smirnov test
Fly 1	949.8	1075.6	1172.6	1045.8	854.8	1079.6	1051.8	1188.2			Day 2		Day 10		Day 20		Day 30
Fly 2	1046.4	1153.6	918.8	1169.8	1185.2	1042.4	532.4	901			w1118	teqf01792	w1118	teqf01792	w1118	teqf01792	w1118	teqf01792
Fly 3	1046.8	1120	955.6	1127.8	1087	1217.6	643.6	848.6		KS distance	0.1243	0.1394	0.1606	0.1303	0.1237	0.1641	0.1436	0.1255
Fly 4	784.8	946.4	906.8	1204.2	873.6	1199.4	857	1133.4		P value	>0.10	>0.10	0.08	>0.10	>0.10	>0.10	>0.10	>0.10
Fly 5	952.6	1034.8	992.2	1337.6	1189.2	1160	1054.8	979.8		Passed normality test (alpha=0.05)?	Yes	Yes	Yes	Yes	Yes	Yes	Yes	Yes
Fly 6	878.8	1295.8	953.6	1151.4	799	1260.4	1191.4	1100.2		P value summary	ns	ns	ns	ns	ns	ns	ns	ns
Fly 7	863.6	1144.4	1032	853.4	959.2	1197.6	708.2	1119.6
Fly 8	744	1117.8	364.2	1157.6	1177.2	1247.2	330.6	1106.4		Number of values	31	32	26	25	28	20	30	25
Fly 9	836.4	1183.2	880.8	1261.8	1145.2	1158.8	861	1219.4
Fly 10	1020.2	1167	1013	962.2	1276	1029.6	906.2	1220.4		Unpaired t test (day 2)
Fly 11	688.4	1219.6	652.8	1136.6	368	1241.6	751.4	1058.2		P value	<0.001
Fly 12	722	885.8	869.4	1103.2	732.2	1105.2	893.6	1159.8		P value summary	***
Fly 13	683.4	1121.2	847.2	1275.2	632.4	1263.8	880.2	1000.2		Significantly different (P < 0.05)?	Yes
Fly 14	869.6	1005	1074.2	1259.6	740.2	1161	869.4	1202.4		One- or two-tailed P value?	Two-tailed
Fly 15	870.6	1079.6	980.2	1166	459.4	974.2	931	1048.4		t, df	t=5.628, df=61
Fly 16	851.6	1223.4	915.2	1024.6	782.6	922.2	679.2	1256.8
Fly 17	686	1259.4	1053.8	1192	1187.6	1070.2	887.4	1113.8		Unpaired t test (day 10)
Fly 18	1038.6	721.4	1040.8	1188.4	915	900.8	773.8	1154.2		P value	<0.001
Fly 19	416.2	1051.4	856.8	1035.8	1144.6	711.4	920	1083.4		P value summary	***
Fly 20	958.6	1150.6	1002.4	1284	1008.6	1013.8	1110.2	1144.4		Significantly different (P < 0.05)?	Yes
Fly 21	812.8	1057.6	1090.2	1204.6	855		856.6	999.8		One- or two-tailed P value?	Two-tailed
Fly 22	585.8	1136	1138.8	1250.2	937.4		617.4	1025.4		t, df	t=5.314, df=49
Fly 23	796.2	792.8	1117	1065.8	556.6		467.6	1237.6
Fly 24	943.4	780.2	828.6	1222.6	613.8		616.2	1178.2		Unpaired t test (day 20)
Fly 25	856.2	1060.8	1019.6	1171.8	700.2		831.4	1118.8		P value	0.002
Fly 26	949.8	991	907.6		561.4		1136.2			P value summary	**
Fly 27	1015.2	1067.6			1247.6		1081.2			Significantly different (P < 0.05)?	Yes
Fly 28	748	1146.8			1015.8		1138.2			One- or two-tailed P value?	Two-tailed
Fly 29	975.4	969.6					918.8			t, df	t=3.236, df=46
Fly 30	838.4	828.4					1038.8
Fly 31	954.8	861.2								Unpaired t test (day 30)
Fly 32		1194								P value	<0.001
										P value summary	***
Average	851.11	1057.56	945.546	1154.08	893.029	1097.84	851.187	1103.94		Significantly different (P < 0.05)?	Yes
SEM	26.115	25.7571	32.1129	22.0374	48.1981	32.174	38.3346	20.5887		One- or two-tailed P value?	Two-tailed
N	31	32	26	25	28	20	30	25		t, df	t=5.488, df=53
SD	145.402	145.704	163.744	110.187	255.04	143.886	209.967	102.943

## Sheet: Figure 2B
	Total sleep female
	Day 2		Day 10		Day 20		Day 30			Normality test
	w1118	teqf01792	w1118	teqf01792	w1118	teqf01792	w1118	teqf01792		Kolmogorov-Smirnov test
Fly 1	784.6	1061.6	452.4	1078	854.8	1079.6	698.4	1014.4			Day 2		Day 10		Day 20		Day 30
Fly 2	749	1006.4	621.4	1211.8	1185.2	1042.4	451.4	1060			w1118	teqf01792	w1118	teqf01792	w1118	teqf01792	w1118	teqf01792
Fly 3	703.2	1020.8	406	969.8	1087	1217.6	669	1077.6		KS distance	0.1217	0.1339	0.1055	0.1428	0.1237	0.1641	0.1393	0.1635
Fly 4	924.8	1045.6	854.6	1277.2	873.6	1199.4	552	1177.8		P value	>0.10	>0.10	>0.10	>0.10	>0.10	>0.10	>0.10	0.08
Fly 5	879.2	1076.6	854.4	809	1189.2	1160	605.2	1211.4		Passed normality test (alpha=0.05)?	Yes	Yes	Yes	Yes	Yes	Yes	Yes	Yes
Fly 6	584.8	1138.8	893	1298.4	799	1260.4	427.6	1174.2		P value summary	ns	ns	ns	ns	ns	ns	ns	ns
Fly 7	865.6	1065.2	504.4	1310.4	959.2	1197.6	364.2	943.4
Fly 8	741	916.6	597.6	918.6	1177.2	1247.2	546.4	842.4		Number of values	30	25	31	30	28	20	26	25
Fly 9	610.6	1055.8	704.6	1284.6	1145.2	1158.8	442.6	1063.4
Fly 10	677	1069.2	1081	1276.2	1276	1029.6	78.8*	904.2		Unpaired t test (day 2)
Fly 11	533.2	982.6	554.6	1280	368	1241.6	631.2	1148.4		P value	<0.001
Fly 12	736.6	893.6	770.6	1073.2	732.2	1105.2	502.8	1017.8		P value summary	***
Fly 13	738	897	739.2	1154	632.4	1263.8	242.8	905.2		Significantly different (P < 0.05)?	Yes
Fly 14	901.8	888.2	776.6	1208.2	740.2	1161	746.4	1095		One- or two-tailed P value?	Two-tailed
Fly 15	794.2	1056	739	1170.2	459.4	974.2	985	820.2		t, df	t=4.654, df=53
Fly 16	812.8	992.8	501.4	1117.4	782.6	922.2	581.2	764
Fly 17	994	814.2	435.2	1207	1187.6	1070.2	653.6	776.4		Unpaired t test (day 10)
Fly 18	963.4	1142.6	676.6	1295.2	915	900.8	1023	1017		P value	<0.001
Fly 19	932.6	890	556.2	1084.4	1144.6	711.4	478.2	1031.6		P value summary	***
Fly 20	953.4	1027	549.8	1310.8	1008.6	1013.8	1057.8	806.4		Significantly different (P < 0.05)?	Yes
Fly 21	885.4	1132.2	698.2	1194.8	855		544.2	1124		One- or two-tailed P value?	Two-tailed
Fly 22	770.2	1191	540.6	1273.2	937.4		406.8	1047.6		t, df	t=13.06, df=59
Fly 23	987	1042.4	768.8	1030	556.6		544.2	959.6
Fly 24	1072.4	1131.4	673.4	1253.6	613.8		463	831.8		Unpaired t test (day 20)
Fly 25	966	1076.4	527.6	1380.2	700.2		478.4	1016.4		P value	0.002
Fly 26	748.8		928.2	1387.2	561.4		573.4			P value summary	**
Fly 27	827.8		402.4	1135	1247.6		748.4			Significantly different (P < 0.05)?	Yes
Fly 28	575.8		615.2	1038.4	1015.8					One- or two-tailed P value?	Two-tailed
Fly 29	997.2		722.2	1254.6						t, df	t=3.236, df=46
Fly 30	1439.8		803.4	1025.2
Fly 31			738.6							Unpaired t test (day 30)
										P value	<0.001
Average	838.34	1024.56	667.329	1176.89	893.029	1097.84	592.969	993.208		P value summary	***
SEM	32.8163	19.1474	29.4981	25.3827	48.1981	32.174	38.5232	26.5059		Significantly different (P < 0.05)?	Yes
N	30	25	31	30	28	20	26	25		One- or two-tailed P value?	Two-tailed
SD	179.742	95.7369	164.238	139.027	255.04	143.886	196.431	132.53		t, df	t=8.495, df=49

## Sheet: Figure 2C
		Day-sleep bouts in male
	w1118	teqf01792	w1118	teqf01792	w1118	teqf01792	w1118	teqf01792		Kolmogorov-Smirnov test
Fly 1	9.8	23.6	5.6	19.2	12.25	20.25	21	18.8		KS distance	0.09293	0.1022	0.1076	0.1029	0.1092	0.1568	0.09001	0.1198
Fly 2	8	18.4	17.4	13.8	16.75	28.25	20.8	25.8		P value	>0.10	>0.10	>0.10	>0.10	>0.10	0.08	>0.10	>0.10
Fly 3	9.2	34.4	19.2	17.6	11.5	35.75	20.2	32.2		Passed normality test (alpha=0.05)?	Yes	Yes	Yes	Yes	Yes	Yes	Yes	Yes
Fly 4	7.6	28.6	15	11.2	13.75	35.25	25.4	33.2		P value summary	ns	ns	ns	ns	ns	ns	ns	ns
Fly 5	13	24.8	23.2	13.8	21	29	27	26
Fly 6	11	31.2	8	9.4	14.25	29.25	17	23		Number of values	31	32	26	25	22	28	30	25
Fly 7	12	16	20.8	22.2	8	26.5	31.2	30
Fly 8	21.8	12.2	10	14.2	16.75	9.75	15.6	25		Unpaired t test
Fly 9	13.2	11.8	14.6	13.6	19.25	19	32.4	29.6		P value	<0.001
Fly 10	6.6	18.4	2.4	22.8	6.25	30.75	28.2	22.8		P value summary	***
Fly 11	11.6	24.8	24.2	15	21.5	26.75	37.2	22.4		Significantly different (P < 0.05)?	Yes
Fly 12	13	22	13.4	18	15.25	19.5	31.8	25.8		One- or two-tailed P value?	Two-tailed
Fly 13	15	12.6	26.4	15	13.5	27.75	26.4	30		t, df	t=7.041, df=61
Fly 14	9.2	19.8	13.8	12.2	8.25	26.25	19.4	33.4
Fly 15	14	11.6	10	19.2	27	13.25	16	29.2		Unpaired t test
Fly 16	10.2	14.6	11.2	20	7.5	11.75	27.2	15.8		P value	0.53
Fly 17	14	14.2	26.2	8.8	9	14	34.8	33.4		P value summary	ns
Fly 18	6.6	20.2	11.4	22.2	5.5	20.25	22.2	23.4		Significantly different (P < 0.05)?	No
Fly 19	13.8	13.4	14	27.6	24.5	6.75	25.2	30		One- or two-tailed P value?	Two-tailed
Fly 20	6.6	12.8	5.4	10.2	11.25	27.5	30.2	21.4		t, df	t=0.6266, df=49
Fly 21	4.4	18.6	18.4	7.2	6	10	33.2	32.6
Fly 22	12.6	23.6	6.2	16.6	23.25	21	37.4	28.4		Unpaired t test
Fly 23	9.4	26.8	8.2	14.2		9.5	9.8	26.6		P value	0.02
Fly 24	11.4	20.2	24.8	18.8		18	20.6	30		P value summary	*
Fly 25	11	22.6	23	15.4		5.75	16.6	26.4		Significantly different (P < 0.05)?	Yes
Fly 26	7	20.2	13.6			7.25	15.4			One- or two-tailed P value?	Two-tailed
Fly 27	9.4	34.8				12.25	23			t, df	t=2.420, df=48
Fly 28	12.2	22				11	8.6
Fly 29	16	24					19.8			Unpaired t test
Fly 30	13	19.4					28.6			P value	0.1
Fly 31	16.4	20.6								P value summary	ns
Fly 32		14.6								Significantly different (P < 0.05)?	No
										One- or two-tailed P value?	Two-tailed
Average	11.2581	20.4	14.8615	15.928	14.1932	19.7232	24.0733	27.008		t, df	t=1.678, df=53
SEM	0.643257	1.11551	1.37667	0.980672	1.36703	1.71571	1.39092	0.938544
N	31	32	26	25	22	28	30	25
SD	3.58151	6.31026	7.01969	4.90336	6.41192	9.0787	7.6184	4.69272
Comparisons of w1118 across day-2, 10, 20 and 30
Two-way ANOVA	Ordinary
Alpha	0.05
Source of Variation	% of total variation	P value	P value summary	Significant?
Row Factor	21.89	0.11	ns	No
Column Factor	40.97	<0.001	***	Yes
ANOVA table	SS (Type III)	DF	MS	F (DFn, DFd)	P value
Row Factor	1513	30	50.45	F (30, 75) = 1.428	P=0.11
Column Factor	2833	3	944.3	F (3, 75) = 26.73	P<0.001
Residual	2650	75	35.33
Tukey's multiple comparisons test	Mean Diff.	95.00% CI of diff.	Below threshold?	Summary	Adjusted P Value
w1118 (day 2) vs. w1118 (Day 10)	-3.582	-7.841 to 0.6771	No	ns	0.13
w1118 (day 2) vs. w1118 (Day 20)	-2.446	-6.964 to 2.072	No	ns	0.49
w1118 (day 2) vs. w1118 (Day 30)	-12.99	-17.02 to -8.954	Yes	***	<0.001
w1118 (day 10) vs. w1118 (Day 20)	1.135	-3.451 to 5.722	No	ns	0.92
w1118 (day 10) vs. w1118 (Day 30)	-9.405	-13.66 to -5.146	Yes	***	<0.001
w1118 (day 20) vs. w1118 (Day 30)	-10.54	-15.06 to -6.022	Yes	***	<0.001

## Sheet: Figure 2D
		Day-sleep bouts in female
	Day 2		Day 10		Day 20		Day 30			Normality test
	w1118	teqf01792	w1118	teqf01792	w1118	teqf01792	w1118	teqf01792		Kolmogorov-Smirnov test
Fly 1	10.8	20.8	11	33	9.2	18.8	21.4	37.6		KS distance	0.09337	0.1434	0.0842	0.104	0.1423	0.1299	0.1393	0.1689
Fly 2	15.8	24.2	14.6	35	7.8	26.2	23.2	22.4		P value	>0.10	>0.10	>0.10	>0.10	>0.10	>0.10	>0.10	0.06
Fly 3	15.8	30.4	12.6	23.2	14	13.8	9	24.4		Passed normality test (alpha=0.05)?	Yes	Yes	Yes	Yes	Yes	Yes	Yes	Yes
Fly 4	13	24.6	17.2	29	14.4	16	4.6	17.2		P value summary	ns	ns	ns	ns	ns	ns	ns	ns
Fly 5	8.4	24.2	13.6	20	17.2	27.8	13.8	36.6
Fly 6	6.6	40	14	17	19.8	27.8	6.4	33		Number of values	29	25	32	30	26	28	27	25
Fly 7	12.6	30.2	6.4	23.8	17.4	34.8	10.4	26
Fly 8	10.4	25.8	13.6	35.2	8	23.8	11.2	36.2		Unpaired t test (day 2)
Fly 9	13	25.2	7.4	24.4	16.4	33.4	5.4	26		P value	<0.001
Fly 10	4.6	20.2	18.8	23	11.2	18.6	2.2	24.8		P value summary	***
Fly 11	10.6	22.4	13.8	22.4	18	26.8	15.4	22.4		Significantly different (P < 0.05)?	Yes
Fly 12	13.2	26.8	13	19.6	16.4	27	5.6	31.2		One- or two-tailed P value?	Two-tailed
Fly 13	8.6	15.4	15.6	23.8	8.4	26.4	7.6	27		t, df	t=10.97, df=52
Fly 14	13.4	22.6	14.6	30.6	14.2	27.6	12.6	33.4
Fly 15	11.4	25	13.4	26.6	13.8	25.6	10.8	19.8
Fly 16	14.2	32.6	8.2	33.4	11.8	32.8	13.6	23.6		Unpaired t test (day 10)
Fly 17	9.2	30.6	7.4	28.6	19.4	22.6	20.6	18.8		P value	<0.001
Fly 18	8.8	25.8	10.6	15.8	13.4	31	6.2	25		P value summary	***
Fly 19	18.6	32.4	6.8	21.8	19.4	26.6	0.2	26.8		Significantly different (P < 0.05)?	Yes
Fly 20	21.4	27	12.8	23.4	16.4	31.6	19.2	20.2		One- or two-tailed P value?	Two-tailed
Fly 21	16.4	31.8	11.8	27.2	12.8	27	14.6	37		t, df	t=10.16, df=60
Fly 22	21.4	30.2	10.4	25	17	23.8	7.2	25.6
Fly 23	9.4	23	16	16.6	12.8	20.6	5	19.6		Unpaired t test (day 20)
Fly 24	7.6	24.6	3.2	19.8	13	21.4	2.2	16.4		P value	<0.001
Fly 25	18.6	23	9.8	17.2	18	28.8	7.8	39.2		P value summary	***
Fly 26	15.2		9	18	12.4	41.2	6.8			Significantly different (P < 0.05)?	Yes
Fly 27	12.4		10.4	26		27.8	15			One- or two-tailed P value?	Two-tailed
Fly 28	6.4		10	36.6		33.2				t, df	t=9.034, df=52
Fly 29	9.2		7.4	19.4
Fly 30			16	15.8						Unpaired t test (day 30)
Fly 31			8.8							P value	<0.001
Fly 32			11.6							P value summary	***
										Significantly different (P < 0.05)?	Yes
Average	12.3103	26.352	11.5563	24.3733	14.3308	26.5286	10.2963	26.808		One- or two-tailed P value?	Two-tailed
SEM	0.80672	1.0134	0.628537	1.11746	0.699181	1.12707	1.18155	1.37455		t, df	t=9.150, df=50
N	29	25	32	30	26	28	27	25
SD	4.34432	5.06698	3.55554	6.12057	3.56514	5.96389	6.1395	6.87277

## Sheet: Figure 2E
		Night-sleep bouts in male
	Day 2		Day 10		Day 20		Day 30			Normality
	w1118	teqf01792	w1118	teqf01792	w1118	teqf01792	w1118	teqf01792		Kolmogorov-Smirnov test
Fly 1	13.2	7.6	11.4	13.4	16	18	13.8	15.6		KS distance	0.1276	0.09748	0.1165	0.1529	0.1013	0.1248	0.0986	0.1102
Fly 2	10	4.8	20.8	6.8	17	19	18.4	19.2		P value	>0.10	>0.10	>0.10	>0.10	>0.10	>0.10	>0.10	>0.10
Fly 3	12.8	13	14.4	9	19	26.25	22.2	26		Passed normality test (alpha=0.05)?	Yes	Yes	Yes	Yes	Yes	Yes	Yes	Yes
Fly 4	17.6	18.2	15.4	3.4	19.25	21.75	21.6	22.2		P value summary	ns	ns	ns	ns	ns	ns	ns	ns
Fly 5	12	9.8	17	6.8	18	11.5	13.6	24.4
Fly 6	21.4	4.4	12.2	1.8	17.5	15.25	17.6	23.2		Number of values	30	32	26	25	22	28	30	25
Fly 7	15	3.4	15	21.6	11.25	17	23.8	16.6
Fly 8	17.6	11.2	4.6	10.4	13.25	7.5	16.6	20		Unpaired t test (day 2)
Fly 9	17	3.2	16.6	4	23.25	9	20.2	9.6		P value	0.07
Fly 10	9.4	10.6	8.4	12	18.75	19.75	22	9.6		P value summary	ns
Fly 11	18.4	17.2	8.4	9.2	19	10.75	18.6	11.4		Significantly different (P < 0.05)?	No
Fly 12	17.4	25.8	14.4	10.2	11.5	9.5	23.8	19.6		One- or two-tailed P value?	Two-tailed
Fly 13	12.2	6.2	17	5.4	20.75	10	21	21.4		t, df	t=1.816, df=60
Fly 14	17.2	10	12	4	8.5	20.5	25.4	13.4
Fly 15	15.2	11.8	10.4	13	16.75	7.25	18.4	16.4		Unpaired t test (day 10)
Fly 16	18	5.4	13.6	15	12	8	30	7.8		P value	<0.001
Fly 17	20.4	7.6	17.6	7	12.25	7	29.6	18		P value summary	***
Fly 18	14.2	17.8	15.6	5.2	14.75	15.25	22.2	16.2		Significantly different (P < 0.05)?	Yes
Fly 19	9.4	12.4	20	21	12.5	1.75	19.8	15		One- or two-tailed P value?	Two-tailed
Fly 20	13.4	5.2	12.4	4.2	16	13	12.2	9.6		t, df	t=4.376, df=49
Fly 21	6.4	11	15.6	5.2	18.5	5.75	17.6	19.8
Fly 22	27.2*	11.6	10.6	4.6	15	16.5	29.4	14.6		Unpaired t test (day 20)
Fly 23	12.4	17.8	16	7.4		12.25	22.4	9		P value	0.008
Fly 24	10	23	13.8	7.8		8	22	16.6		P value summary	**
Fly 25	11.6	10.2	13.8	3.8		6.25	13.8	14.8		Significantly different (P < 0.05)?	Yes
Fly 26	7.8	14.8	15.4			5.25	18			One- or two-tailed P value?	Two-tailed
Fly 27	4.8	19				4.5	13			t, df	t=2.762, df=48
Fly 28	19.2	9.4				4.75	12.2
Fly 29	16.2	12.6					23.2			Unpaired t test
Fly 30	17.4	20					19.2			P value	0.009
Fly 31	13.4	14.8								P value summary	**
Fly 32		2.8								Significantly different (P < 0.05)?	Yes
										One- or two-tailed P value?	Two-tailed
Average	14.0333	11.6438	13.9385	8.488	15.9432	11.8304	20.0533	16.4		t, df	t=2.708, df=53
SEM	0.763542	1.0534	0.708869	1.03454	0.773956	1.16978	0.896426	1.01338
N	30	32	26	25	22	28	30	25
SD	4.18209	5.95894	3.61453	5.17271	3.63017	6.18992	4.90993	5.06689

## Sheet: Figure 2F
			Night-sleep bouts in female
	w1118	teqf01792	w1118	teqf01792	w1118	teqf01792	w1118	teqf01792		Kolmogorov-Smirnov test
Fly 1	3.4	6.2	23.8	13.8	25.8	9	20.6	17		KS distance	0.1428	0.1049	0.082	0.1527	0.09695	0.2127	0.1433	0.1087
Fly 2	19.2	7.2	23.2	10	13.4	7.8	24.2	8.4		P value	>0.10	>0.10	>0.10	0.07	>0.10	0.002	>0.10	>0.10
Fly 3	14.2	6.8	25.6	16.4	7	1	20.6	7.6		Passed normality test (alpha=0.05)?	Yes	Yes	Yes	Yes	Yes	No	Yes	Yes
Fly 4	9.4	6.8	15.4	5	25	1	19.4	12.4		P value summary	ns	ns	ns	ns	ns	**	ns	ns
Fly 5	8.4	6.4	18.8	17.8	5.8	10.2	22.8	11.8
Fly 6	19	5.6	12	2	25.8	3.4	22.8	14.8		Number of values	29	24	32	30	26	28	27	25
Fly 7	15.8	5.6	26.8	7	28.2	12.2	24.4	18.6
Fly 8	10.6	4.4	11.2	30	13.2	8	27.2	23.2		Unpaired t test (day 2)
Fly 9	21	2.4	16.8	8	18.2	28.2	26.8	8.6		P value	<0.001
Fly 10	8.4	6.2	20	11.4	27.8	4.2	6.4	23.2		P value summary	***
Fly 11	17.4	5.4	26.8	5.8	9.6	5.8	10.6	18		Significantly different (P < 0.05)?	Yes
Fly 12	14.8	6.2	18.2	7.6	21.8	6.6	9	13.8		One- or two-tailed P value?	Two-tailed
Fly 13	8.4	4.2	26.6	5.8	24	27.2	16.4	20.4		t, df	t=4.652, df=51
Fly 14	12.2	5.8	24.6	8.6	15.2	3.6	13	13.2
Fly 15	8.6	3.6	15	1.4	15.8	1.8	10.6	15.8		Unpaired t test (day 10)
Fly 16	16	4.6	28	5.2	16.4	11.2	26	23.2		P value	<0.001
Fly 17	4.4	30.6*	33.4	8.6	28.6	10.2	19.2	12		P value summary	***
Fly 18	4.4	4.2	22	2.2	13.8	17.2	9.8	7		Significantly different (P < 0.05)?	Yes
Fly 19	4.8	8	29.6	3	15	9.6	23.4	18.6		One- or two-tailed P value?	Two-tailed
Fly 20	4.6	4.8	9.8	8.4	22.6	7.8	8.2	17.8		t, df	t=6.833, df=60
Fly 21	8.6	4.6	17.2	13	1	7.4	25.4	13.4
Fly 22	20.8	4.8	13	3.8	12.8	3	23.6	11.2
Fly 23	6.2	5.4	19.4	4.6	7.2	8.6	28.6	6.8		Mann Whitney test (day 20)
Fly 24	3.2	2.4	22.6	8.8	14.8	3	28.4	12.2		P value	<0.001
Fly 25	12	2.2	14.6	4.2	5.4	7.6	20.4	11.4		Exact or approximate P value?	Exact
Fly 26	24.8		11	4.4	17.4	7.2	13			P value summary	***
Fly 27	11.2		12.6	14.4		4.8	18.8			Significantly different (P < 0.05)?	Yes
Fly 28	7.6		23.4	14.8		7.4				One- or two-tailed P value?	Two-tailed
Fly 29	3.2		15.8	1						Sum of ranks in column E,F	929 , 556
Fly 30			18	10.6						Mann-Whitney U	150
Fly 31			6.4
Fly 32			26.2							Unpaired t test
										P value	0.006
Average	11.1241	5.15833	19.6187	8.58667	16.6	8.39286	19.2444	14.416		P value summary	**
SEM	1.13634	0.309974	1.16239	1.11491	1.53539	1.23791	1.31276	1.0073		Significantly different (P < 0.05)?	Yes
N	29	24	32	30	26	28	27	25		One- or two-tailed P value?	Two-tailed
SD	6.11939	1.51856	6.57549	6.10662	7.82897	6.55043	6.82131	5.03651		t, df	t=2.885, df=50
