# Supplementary material for: Tequila, the Serine Protease, Is Involved in Sleep-Dependent Memory Consolidation in Drosophila
Source: eNeuro. 2025 Aug 27;12(8):ENEURO.0566-24.2025. doi: 10.1523/ENEURO.0566-24.2025 (PMC12501825; doi:10.1523/ENEURO.0566-24.2025)
Supplement: Raw data — This manuscript contains extended data, including the raw data for the figures. Figure 1- Raw data and statistical tests for Figure 1; Figure 1-1- Raw data and statistical tests for extended data of Figure 1; Figure 2- Raw data and statistical tests for Figure 2; Figure 3- Raw data and statistical tests for Figure 3, Figure 4- Raw data and statistical tests for Figure 4; Figure 4-1- Raw data and statistical tests for extended data of Figure 4; Figure 5- Raw data and statistical tests for Figure 5; Light and deep sleep fragmentation analysis in Drosophila- Python code and readme file used for analysis. Download Raw data, ZIP file. [file eneuro-12-ENEURO.0566-24.2025-s003.zip › Rawdata/Figure 3.xlsx]

## Sheet: Figure 3A
	daytime sleep bout duration male									Normality tests
	Day 2		Day 10		Day 20		Day 30			Kolmogorov-Smirnov test
	w1118	teqf01792	w1118	teqf01792	w1118	teqf01792	w1118	teqf01792			Day 2		Day 10		Day 20		Day 30
Fly 1	51.0092	18.2857	156.444	25.869	45.5156	26.107	28.2841	42.8145			w1118	teqf01792	w1118	teqf01792	w1118	teqf01792	w1118	teqf01792
Fly 2	77.1772	28.3594	22.0633	47.3399	35.2605	17.128	13.1691	14.1607		KS distance	0.1523	0.1351	0.2526	0.1837	0.2164	0.2083	0.2234	0.1639
Fly 3	65.0926	12.5337	36.1248	30.8017	53.4168	13.6954	14.3161	13.7169		P value	0.08	>0.10	<0.001	0.04	0.009	0.003	<0.001	0.08
Fly 4	50.38	14.8015	40.4887	49.4275	38.4502	13.1104	16.6662	17.1108		Passed normality test (alpha=0.05)?	Yes	Yes	No	No	No	No	No	Yes
Fly 5	36.5756	20.5194	26.4336	73.0911	26.3612	19.2533	21.495	16.7087		P value summary	ns	ns	***	*	**	**	***	ns
Fly 6	38.3978	28.2489	78.1208	63.1381	42.5562	14.9136	45.1034	25.194
Fly 7	34.503	30.8431	27.9756	19.4613	79.2292	19.0617	9.3908	17.1144		Number of values	29	32	25	24	22	28	30	25
Fly 8	17.5338	43.9076	37.8869	56.6728	41.661	70.7411	7.6453	22.0445
Fly 9	42.7837	46.5995	41.5755	49.6942	33.8174	31.3702	10.9743	20.0878		Unpaired t test (day 2)
Fly 10	84.1833	29.0703	318.4833*	18.4136	119.504	14.6944	15.7242	26.1972		P value	<0.001
Fly 11	22.8459	34.8748	31.3695	43.4023	22.5199	24.1761	10.1931	26.0904		P value summary	***
Fly 12	37.8333	12.3086	32.126	31.2976	32.2849	36.1101	11.643	23.9195		Significantly different (P < 0.05)?	Yes
Fly 13	28.4119	39.2173	18.2856	26.138	40.6198	23.3245	14.3089	14.5312		One- or two-tailed P value?	Two-tailed
Fly 14	41.9756	25.4231	47.7779	102.9344*	96.25	22.7857	23.0727	17.1102		t, df	t=4.213, df=59
Fly 15	28.2901	50.6566	63.0051	27.8573	13.9301	47.5333	25.5655	17.1224
Fly 16	60.5864	40.5518	68.9908	24.7065	80.0472	69.7706	10.6977	42.3132		Mann Whitney test (day 10)
Fly 17	19.3268	39.8676	17.2998	81.7117	100.596	44.9908	12.6172	16.7387		P value	0.73
Fly 18	87.5067	9.2787	43.3168	27.3576	114.575	24.8	14.8414	24.3993		Exact or approximate P value?	Exact
Fly 19	19.3022	32.5461	43.3869	15.8323	16.862	103.439	17.2441	17.794		P value summary	ns
Fly 20	91.986	42.6211	111.924	78.2333	63.4897	18.1087	17.4773	32.6187		Significantly different (P < 0.05)?	No
Fly 21	121.1944*	23.0774	34.2599	86.1083	144.71	71.2298	13.7843	11.9064		One- or two-tailed P value?	Two-tailed
Fly 22	12.2094	19.5905	98.834	35.0345	21.6414	24.3853	7.83	18.2891		Sum of ranks in column C,D	643 , 582
Fly 23	41.2506	14.5695	78.4078	34.1026		62.4054	7.8164	22.0936		Mann-Whitney U	282
Fly 24	57.4858	12.2624	24.5717	31.763		35.6458	8.059	22.2565
Fly 25	48.1174	21.1958	21.8935	45.9019		125.671	23.4905	20.1651		Mann Whitney test (day 20)
Fly 26	107.26	20.6003	34.7766			100.912	45.9659			P value	0.12
Fly 27	50.8544	13.5131				59.3653	27.6385			Exact or approximate P value?	Exact
Fly 28	36.7868	23.5629				68.7805	79.3029			P value summary	ns
Fly 29	27.1782	16.6239					22.8924			Significantly different (P < 0.05)?	No
Fly 30	123.3615*	13.8681					17.7245			One- or two-tailed P value?	Two-tailed
Fly 31	35.9706	18.6101								Sum of ranks in column E,F	642 , 633
Fly 32		46.2033								Mann-Whitney U	227
Average	46.6488	26.381	49.4936	42.6398	57.4227	42.9825	19.8311	21.6999		Mann Whitney test (Day 30)
SEM	4.47481	2.13296	6.67628	4.26572	7.93443	5.8164	2.69707	1.5747		P value	0.04
N	29	32	25	24	22	28	30	25		Exact or approximate P value?	Exact
SD	24.0976	12.0659	33.3814	20.8977	37.2158	30.7775	14.7725	7.8735		P value summary	*
										Significantly different (P < 0.05)?	Yes
										One- or two-tailed P value?	Two-tailed
										Sum of ranks in column G,H	721 , 819
										Mann-Whitney U	256

## Sheet: Figure 3B
	night sleep bout duration male									Normality tests
	Day 2		Day 10		Day 20		Day 30			Kolmogorov-Smirnov test
Fly 1	w1118	teqf01792	w1118	teqf01792	w1118	teqf01792	w1118	teqf01792			Day 2		Day 10		Day 20		Day 30
Fly 2	65.0357	98.5983	52.6816	48.6289	13.6726	27.0191	40.4794	37.5123			w1118	teqf01792	w1118	teqf01792	w1118	teqf01792	w1118	teqf01792
Fly 3	55.222	165.974	29.8057	119.194	19.3601	26.0479	14.2973	28.433		KS distance	0.2171	0.2343	0.1012	0.1927	0.163	0.2314	0.1583	0.2233
Fly 4	41.8957	65.5981	33.6642	96.2378	17.6613	21.8022	16.424	16.0933		P value	<0.001	<0.001	>0.10	0.03	>0.10	<0.001	0.05	0.002
Fly 5	22.9867	35.0078	19.2858	305.54	16.8014	23.4362	22.1528	26.0982		Passed normality test (alpha=0.05)?	No	No	Yes	No	Yes	No	Yes	No
Fly 6	51.423	58.1436	36.3301	161.161	20.5942	65.7332	43.215	23.241		P value summary	***	***	ns	*	ns	***	ns	**
Fly 7	23.1155	198.822	36.1139	428.7667*	21.751	45.9645	35.8497	22.7778
Fly 8	31.2734	300.5143*	39.3335	23.343	49.1169	29.2937	17.8481	38.3995		Number of values	31	29	26	23	22	27	30	25
Fly 9	21.8151	65.695	15.36	101.739	36.3153	93.3415	12.7428	33.5161
Fly 10	16.7496	218.5167*	23.6676	277.978	21.9641	81.8036	26.707	82.0657		Mann Whitney test (day 2)
Fly 11	60.9974	72.4534	63.1413	46.8225	23.3842	28.855	21.6771	66.6497		P value	<0.001
Fly 12	24.228	45.5815	16.6724	85.3464	28.45	94.8614	21.149	45.5558		Exact or approximate P value?	Exact
Fly 13	16.7328	24.4226	31.5469	70.9025	55.744	80.2123	23.9012	35.9198		P value summary	***
Fly 14	24.7117	154.543	22.5681	387.4548*	25.6176	101.002	24.9663	27.1092		Significantly different (P < 0.05)?	Yes
Fly 15	35.0549	70.0513	45.5807	52.3008	62.7461	24.3706	18.9358	52.9422		One- or two-tailed P value?	Two-tailed
Fly 16	34.5137	58.5556	44.3679	68.4321	15.317	82.3643	30.9371	35.469		Sum of ranks in column A,B	691 , 1139
Fly 17	21.6724	150.625	25.3272	46.5524	41.6371	85.7418	13.0783	108.662		Mann-Whitney U	195
Fly 18	21.4023	120.163	34.4036	94.5825	34.2258	91.2946	15.9798	32.8786
Fly 19	40.1591	30.758	37.842	175.259	31.2417	33.0889	20.287	38.5611		Mann Whitney test day 10
Fly 20	15.8305	57.1677	20.2796	42.4228	12.8311	426.75	26.2658	41.7038		P value	<0.001
Fly 21	31.189	149.416	46.9284	311.84	40.0687	49.025	51.05	65.8736		Exact or approximate P value?	Exact
Fly 22	105.212	95.4329	38.9144	160.65	31.1994	115.038	24.1921	34.1753		P value summary	***
Fly 23	17.6756	64.883	64.0329	158.32	21.7399	29.404	11.0087	36.364		Significantly different (P < 0.05)?	Yes
Fly 24	34.8488	23.4228	41.87	221.104		53.4361	18.0015	84.2974		One- or two-tailed P value?	Two-tailed
Fly 25	66.0495	25.3798	22.6279	98.5238		101.464	20.6959	40.4668		Sum of ranks in column C,D	391 , 834
Fly 26	43.9507	60.7622	37.7763	224.633		177.143	39.1303	47.3131		Mann-Whitney U	40
Fly 27	63.2844	44.7101	31.6644			143.512	33.776
Fly 28	133.003	36.183				149.188	47.8673			Mann Whitney test day 20
Fly 29	18.8606	73.7142				396.8894*	40.8194			P value	<0.001
Fly 30	34.8764	52.6755					20.9566			Exact or approximate P value?	Exact
Fly 31	26.2508	32.5212					39.8086			P value summary	***
Fly 32	34.4549	41.5665								Significantly different (P < 0.05)?	Yes
										One- or two-tailed P value?	Two-tailed
Average	39.8218	74.9251	35.0687	130.066	29.1563	84.4886	26.4733	44.0831		Sum of ranks in column E,F	350 , 875
SEM	4.72158	8.84589	2.52875	18.1647	2.92536	15.5167	2.03388	4.37688		Mann-Whitney U	97
N	31	29	26	23	22	27	30	25
SD	26.2886	47.6366	12.8942	87.1147	13.7212	80.6274	11.14	21.8844		Mann Whitney test (day 30)
										P value	<0.001
										Exact or approximate P value?	Exact
										P value summary	***
										Significantly different (P < 0.05)?	Yes
										One- or two-tailed P value?	Two-tailed
										Sum of ranks in column G,H	633 , 907
										Mann-Whitney U	168

## Sheet: Figure 3C
	daytime sleep bout duration female									Normality tests
	Day 2		Day 10		Day 20		Day 30			Kolmogorov-Smirnov test
	w1118	teqf01792	w1118	teqf01792	w1118	teqf01792	w1118	teqf01792			Day 2		Day 10		Day 20		Day 30
Fly 1	20.1503	18.6506	14.4248	12.812	16.2	18.7495	6.7563	10.8556			w1118	teqf01792	w1118	teqf01792	w1118	teqf01792	w1118	teqf01792
Fly 2	17.0567	18.3892	10.3556	18.1474	17.8863	19.02	8.6631	17.5217		KS distance	0.21	0.1367	0.1461	0.1706	0.09444	0.3673	0.3254	0.1657
Fly 3	16.0875	11.904	8.8511	16.1615	19.8534	26.2579*	10.0227	16.186		P value	0.002	>0.10	0.08	0.03	>0.10	<0.001	<0.001	>0.10
Fly 4	27.0901	17.272	12.2858	20.3388	19.2575	21.7559	16.7048	115.2349*		Passed normality test (alpha=0.05)?	No	Yes	Yes	No	Yes	No	No	Yes
Fly 5	41.4267	18.3374	15.6687	8.4607	18.7168	11.5457	6.5682	18.5603		P value summary	**	ns	ns	*	ns	***	***	ns
Fly 6	12.5248	11.7777	25.1986	60.2659	17.5185	15.2533	5.4475	15.9323
Fly 7	28.0021	21.5605	8.2333	29.3904	11.2545	17.5	6.577	14.106		Number of values	29	24	32	30	25	27	27	23
Fly 8	23.2965	10.8965	8.3855	10.5607	13.2573	7.5828	7.3377	9.7159
Fly 9	7.1476	16.7033	28.3032	31.501	23.2564	91.7991	6.6576	14.1896		Mann Whitney test day 2
Fly 10	7.54	19.8915	25.557	41.8183	18.7526	19.7557	4.9067	17.3747		P value	0.03
Fly 11	11.195	14.8659	10.8334	40.9654	19.4616	10.75	8.623	95.5993*		Exact or approximate P value?	Exact
Fly 12	17.9255	10.5534	34.1889	23.0952	11.5347	9.51802	7.2139	10.8433		P value summary	*
Fly 13	29.6082	43.0564*	11.3026	30.2714	20.751	10.7496	6.8177	14.3129		Significantly different (P < 0.05)?	Yes
Fly 14	22.9869	9.9495	16.3941	19.7018	8.54659	20.567	8.9585	13.5784		One- or two-tailed P value?	Two-tailed
Fly 15	13.7748	16.91	12.1093	27.0434	16.7545	7.25921	4.3943	8.6503		Sum of ranks in column A,B	904 , 527
Fly 16	16.1499	8.8431	9.3102	13.4735	12.955	83.2044	6.7014	8.9956		Mann-Whitney U	227
Fly 17	43.7539	9.5877	7.6743	27.4643	12.2516	78.7465	8.9259	7.5663
Fly 18	50.916	23.0565	20.2694	63.0431	14.7548	15.2527	49.2375	14.0542		Mann Whitney test day 10
Fly 19	15.401	10.1212	28.95	17.7147	12.5833	1.75524	1	15.167		P value	0.001
Fly 20	17.9945	14.5715	18.1726	29.6811	16.0316	13.8408	19.4464	10.003		Exact or approximate P value?	Exact
Fly 21	19.2728	16.3901	21.79	22.5857	18.5305*	5.7572	6.5239	12.989		P value summary	**
Fly 22	11.5564	15.9503	8.1105	32.9445	15.9728	16.5351	5.3587	15.8269		Significantly different (P < 0.05)?	Yes
Fly 23	48.5868	16.6516	17.8444	37.2452	14.4181	12.2507	5.825	14.1609		One- or two-tailed P value?	Two-tailed
Fly 24	61.677	24.1972	22.2722	79.5052	9.6549	85.6887	4.4571	15.2134		Sum of ranks in column C,D	781 , 1172
Fly 25	19.7167	19.3467	33.4344	74.7977	28.9693	6.25108	5.4129	8.7562		Mann-Whitney U	253
Fly 26	18.0714		42.5353	61.2852	16.7808	5.25405	6.3012
Fly 27	22.5601		26.7362	17.821		4.56637	13.3519			Mann Whitney test day 20
Fly 28	9.9621		10.1917	10.1431		4.75217				P value	0.24
Fly 29	45.2139		29.1607	44.2612						Exact or approximate P value?	Exact
Fly 30			16.4196	23.372						P value summary	ns
Fly 31			11.4455							Significantly different (P < 0.05)?	No
Fly 32			14.6727							One- or two-tailed P value?	Two-tailed
										Sum of ranks in column E,F	728 , 650
Average	24.0222	15.6824	18.1588	31.529	16.295	22.8023	9.19226	13.2417		Mann-Whitney U	272
SEM	2.64252	0.903594	1.61487	3.50671	0.899615	5.19605	1.70049	0.665578
N	29	24	32	30	25	27	27	23		Mann Whitney test day 30
SD	14.2304	4.42669	9.13506	19.2071	4.49807	26.9995	8.83601	3.192		P value	<0.001
										Exact or approximate P value?	Exact
										P value summary	***
										Significantly different (P < 0.05)?	Yes
										One- or two-tailed P value?	Two-tailed
										Sum of ranks in column G,H	468 , 807
										Mann-Whitney U	90

## Sheet: Figure 3D
	nighttime sleep bout duration female									Normality tests
	Day 2		Day 10		Day 20		Day 30			Kolmogorov-Smirnov test
	w1118	teqf01792	w1118	teqf01792	w1118	teqf01792	w1118	teqf01792			Day 2		Day 10		Day 20		Day 30
Fly 1	190.497	396.315	12.6892	102.257	20.5994	109.539	28.7694	38.4399			w1118	teqf01792	w1118	teqf01792	w1118	teqf01792	w1118	teqf01792
Fly 2	26.1522	109.404	19.9416	124.453	37.4397	158.978	9.8835	96.3705		KS distance	0.26	0.1006	0.2207	0.1618	0.2139	0.1935	0.3048	0.1237
Fly 3	33.921	109.87	11.1844	49.8718	157.823	479.6	220.837	122.723		P value	<0.001	>0.10	<0.001	0.04	0.003	0.009	<0.001	>0.10
Fly 4	168.184	191.836	44.1033	246.3	26.5392	366.7	28.0579	18.0623		Passed normality test (alpha=0.05)?	No	Yes	No	No	No	No	No	Yes
Fly 5	70.6754	167.57	41.094	53.0581	135.75	73.3721	23.629	75.8908		P value summary	***	ns	***	*	**	**	***	ns
Fly 6	24.472	128.807	62.6009	198.62	22.7241	361.656	18.0924	46.7789
Fly 7	36.0816	107.156	17.2887	147.99	13.9957	72.5911	12.0004	33.2684		Number of values	29	24	32	30	26	28	27	25
Fly 8	51.0575	330.913	67.3258	58.0722	37.8542	113.179	17.5753	25.1672
Fly 9	29.4514	332.25	32.1583	114.406	36.2477	21.4388	15.3415	88.3478		Mann Whitney test Day 2
Fly 10	77.9042	272.994	44.7997	95.8323	16.6445	273.087	8.5333	26.076		P value	<0.001
Fly 11	22.5023	233.4	15.334	162.786	101.704	192.1	62.3343	11.8926		Exact or approximate P value?	Exact
Fly 12	36.9356	145.477	22.702	136.904	27.9939	176.111	53.3267	51.8682		P value summary	***
Fly 13	68.0478	89.5429*	21.9578	118.457	24.1113	22.6213	12.9496	26.0399		Significantly different (P < 0.05)?	Yes
Fly 14	70.2383	127.729	24.0614	214.855	68.3579	460.239	65.6304	57.6669		One- or two-tailed P value?	Two-tailed
Fly 15	77.4806	224.983	39.2139	343.1	53.6836	328.3	79.1205	41.5843		Sum of ranks in column A,B	563 , 868
Fly 16	39.7024	247.479	15.4122	185.937	42.3733	82.3782	18.7754	24.6078		Mann-Whitney U	128
Fly 17	265.673	17.2639	11.5123	107.566	15.9307	156.559	25.818	62.3308
Fly 18	159.442	332.146	24.3467	297.8	62.4501	45.2372	26.4358	122.018		Mann Whitney test (day 10)
Fly 19	297.467	95.9338	12.7569	278.42	43.7455	261.923	20.5407	49.6512		P value	<0.001
Fly 20	221.958	267.055	34.6131	112.437	42.2269	162.425	89.8998	34.5633		Exact or approximate P value?	Exact
Fly 21	94.3557	215.98	30.6918	55.7025	242.9	128.854	18.5999	54.7288		P value summary	***
Fly 22	29.4682	226.094	35.2966	181.168	74.2083	267.26	15.1158	61.1518		Significantly different (P < 0.05)?	Yes
Fly 23	117.341	165.927	25.8838	178.337	138.85	114.481	19.8014	117.336		One- or two-tailed P value?	Two-tailed
Fly 24	300.407	426.55	28.5984	197.253	46.4213	317.82	15.6136	65.4221		Sum of ranks in column C,D	561 , 1392
Fly 25	57.6509	390.65	15.395	92.385	127.575	122.387	22.9289	67.9775		Mann-Whitney U	33
Fly 26	20.0336		93.428	122.33	56.0546	149.483	44.3804
Fly 27	61.1648		11.1118	76.3076		144.843	30.3339			Mann Whitney test (day 20)
Fly 28	76.8211		22.1872	63.7491		149.021				P value	<0.001
Fly 29	197.7		32.1097	336						Exact or approximate P value?	Exact
Fly 30			33.4872	97.1532						P value summary	***
Fly 31			146.066							Significantly different (P < 0.05)?	Yes
Fly 32			15.652							One- or two-tailed P value?	Two-tailed
										Sum of ranks in column E,F	463 , 1022
Average	100.786	219.324	33.2814	151.65	64.3924	189.721	37.1972	56.7986		Mann-Whitney U	112
SEM	15.9772	22.0676	4.84928	15.142	10.8177	23.6329	8.18954	6.41356
N	29	24	32	30	26	28	27	25		Mann Whitney test (day 30)
SD	86.0401	108.109	27.4316	82.9361	55.1598	125.053	42.5541	32.0678		P value	0.002
										Exact or approximate P value?	Exact
										P value summary	**
										Significantly different (P < 0.05)?	Yes
										One- or two-tailed P value?	Two-tailed
										Sum of ranks in column G,H	550 , 828
										Mann-Whitney U	172

## Sheet: Figure 3E
	mean deep sleep duration day 10 female									Normality test
	daytime		nighttime		daytime		nighttime			Kolmogorov-Smirnov test
	light sleep		deep sleep		light sleep		deep sleep			KS distance	0.1293	0.1334	0.133	0.1951	0.1391	0.1295	0.1436	0.1637
	w1118	teqf01792	w1118	teqf01792	w1118	teqf01792	w1118	teqf01792		P value	>0.10	>0.10	>0.10	0.02	>0.10	>0.10	0.09	0.05
Fly 1	6.65217	6.49573	6.42857	7	19.38	34.3647	23.1786	48.1714		Passed normality test (alpha=0.05)?	Yes	Yes	Yes	No	Yes	Yes	Yes	No
Fly 2	6.19697	6.56	6.7037	6.57143	23.697	35.2212	30.6129	77.3182		P value summary	ns	ns	ns	*	ns	ns	ns	*
Fly 3	6.65957	6.38356	7.07692	7.3125	15.0794	36.1169	15.6957	40.1892
Fly 4	6.26415	6.89583	6.875	7	34.6912	37	41.1622	135.769		Number of values	32	30	32	23	32	30	32	29
Fly 5	6.36735	6.60227	7	6.1875	31.473	32.0172	46.9394	44.5294
Fly 6	6.38095	6.46667	6.8		43.3279	70.625	54.4643	178.8		Unpaired t test
Fly 7	6.32787	6.81818	6.31818	6.75	21.5	45.12	25.8636	114.867		P value	0.004
Fly 8	6.01786	6.58784	7.30769	6.54545	36.1667	20.6857	61.2353	28.6512		P value summary	**
Fly 9	6.84615	6.72917	7.8	6.25	34.1833	44.7041	53.2273	81.1429		Significantly different (P < 0.05)?	Yes
Fly 10	6.53571	6.48148	6.35294	7.4	42.2963	50.2907	33.4667	58.3929		One- or two-tailed P value?	Two-tailed
Fly 11	6.23288	6.55102	6.91304		20.6667	50.7647	18.0541	126.571		t, df	t=2.990, df=60
Fly 12	6.34546	6.55172	5.66667	7	39.2647	53.9667	33.3913	75.3913
Fly 13	6.37681	6.61667	7.04762		24.68	44.9875	25.18	126		Mann Whitney test
Fly 14	6.58929	6.51471	6.52778		32.3429	36.1296	26.7895	67.12		P value	0.17
Fly 15	6.16981	6.59459	5.71429	6.66667	31.1803	50.9714	53.037	97.8889		Exact or approximate P value?	Exact
Fly 16	6.74286	6.19792	7	7.66667	19.0476	37.5581	21.7879	83.75		P value summary	ns
Fly 17	6.57317	6.74359	6.5122		13.8824	43.1136	20.625	178.3		Significantly different (P < 0.05)?	No
Fly 18	6.65454	6.5	6.25	9	31.2131	87.3726	28.75	224.75		One- or two-tailed P value?	Two-tailed
Fly 19	6.4898	6.65625	6.67568	6.125	26.7018	52.5902	17.275	92.7895		Sum of ranks in column C,D	814.5 , 725.5
Fly 20	6.45946	6.125	6.47059		38.075	45.8469	41.8571	64.6087		Mann-Whitney U	286.5
Fly 21	6.26923	6.625	7.14286		36.3443	41.5425	38.7273	136
Fly 22	6.11538	6.46939	6.46667	6.5	63.0385	47.6111	24.9615	147.417		Unpaired t test
Fly 23	6.33333	6.73469	6.4	6.11111	26.8434	58.5962	39.6333	77.2727		P value	<0.001
Fly 24	6.54545	6.88636	5.86667	6	33.4167	53.5696	38.3421	117.733		P value summary	***
Fly 25	6.875	6.9697	6.5	7	34.5556	73.3134	15.8571	85.7		Significantly different (P < 0.05)?	Yes
Fly 26	6.88	7.08696	6.66667	6.83333	59.4815	68.2162	70.7059	44.8611		One- or two-tailed P value?	Two-tailed
Fly 27	6.51064	6.40741	6.5		39.8485	43.3125	15.1053	62.0769		t, df	t=4.336, df=60
Fly 28	6.26531	6.41429	6.42424	8	32.2037	30.023	23.3429	257.143
Fly 29	6.55556	6.53333	6.25	6.53846	37.2143	57.9324	50.84	68.6		Mann Whitney test
Fly 30	6.36364	7	6.38889	5.92308	35.5507	49.2419	33.3333			P value	<0.001
Fly 31	6.24242		5.5		64.25		93.1111			Exact or approximate P value?	Exact
Fly 32	6.14865		6.46429	7	23.4423		25.5526			P value summary	***
										Significantly different (P < 0.05)?	Yes
Average	6.43711	6.60664	6.56285	6.84266	33.2824	47.7602	35.6908	101.442		One- or two-tailed P value?	Two-tailed
SEM	0.0399666	0.0401553	0.0851545	0.148281	2.15822	2.56823	3.14032	10.2767		Sum of ranks in column G,H	597 , 1294
N	32	30	32	23	32	30	32	29		Mann-Whitney U	69
SD	0.226085	0.219939	0.481706	0.711132	12.2088	14.0668	17.7643	55.3416

## Sheet: Figure 3F
	mean deep sleep duration day 30 female									Normality test
	daytime		nighttime		daytime		nighttime			Kolmogorov-Smirnov test
	light sleep		deep sleep		light sleep		deep sleep			KS distance	0.2983	0.1129	0.1321	0.107	0.213	0.2321	0.2195	0.1173
	w1118	teqf01792	w1118	teqf01792	w1118	teqf01792	w1118	teqf01792		P value	<0.001	>0.10	>0.10	>0.10	0.003	0.001	0.001	>0.10
Fly 1	6.13415	6.16393	6.25	6.25	36.9796	35.5455	48.0667	51.1111		Passed normality test (alpha=0.05)?	No	Yes	Yes	Yes	No	No	No	Yes
Fly 2	6.41975	6.52083	6.76744	6.75	30.3778	54.9692	15.2963	79.2857		P value summary	***	ns	ns	ns	**	**	**	ns
Fly 3	6.79487	6.70909	7.21053	7	41.3809	43.7792	31.0294	81.7143
Fly 4	9	6.64815		5.875	57.6129	50.375	33.0278	39		Number of values	29	26	28	27	27	25	28	25
Fly 5	6.29032	6.72222	7.07143	6.4	45.425	34.0932	32.05	57.9643
Fly 6	6.16176	6.73438	6.83333	6.47059	41.2432	39.9592	26.5	40.2857		daytime		nighttime		daytime		nighttime
Fly 7	6.1	6.52703	5.82353	7.34783	57.6	45.2464	18.5	31.5556		light sleep		deep sleep		light sleep		deep sleep
Fly 8	6.28947	6.67883	6.36364	6.62857	34.3125	44.9298	28.0857	30		w1118	teqf01792	w1118	teqf01792	w1118	teqf01792	w1118	teqf01792
Fly 9	6.47619	6.56164	6.71429	7.28571	37.8537	59.3704	18.9412	69.875		Mann Whitney test		Unpaired t test		Mann Whitney test		Mann Whitney test
Fly 10	6.5	6.72917	6.38095	6.45455	157.2	44.8814	21	33.35		P value	0.02	P value	0.26	P value	0.12	P value	0.006
Fly 11	6.17647	6.54054	5.5	6.77778	54.6364	39	55.4737	29.7561		Exact or approximate P value?	Exact	P value summary	ns	Exact or approximate P value?	Exact	Exact or approximate P value?	Exact
Fly 12	6.42373	6.3875	6.54545	5.5	111.125	38.642	39.5909	53.6452		P value summary	*	Significantly different (P < 0.05)?	No	P value summary	ns	P value summary	**
Fly 13	6.27586	6.44286	6.6	6.13333	70.0769	35.1829	64.6	32.561		Significantly different (P < 0.05)?	Yes	One- or two-tailed P value?	Two-tailed	Significantly different (P < 0.05)?	No	Significantly different (P < 0.05)?	Yes
Fly 14	6.37255	6.52632	6.09091	6	69.3529	37.4286	43.0625	64		One- or two-tailed P value?	Two-tailed	t, df	t=1.133, df=53	One- or two-tailed P value?	Two-tailed	One- or two-tailed P value?	Two-tailed
Fly 15	6.36111	6.73438	6.63636	6.46154	292.2143*	43.375	180.75	48.931		Sum of ranks in column A,B	675 , 865			Sum of ranks in column E,F	800 , 578	Sum of ranks in column G,H	604 , 827
Fly 16	6.43243	6.61856	6.57143	6.13636	65.8809	36.9216	65.5238	30.4359		Mann-Whitney U	240			Mann-Whitney U	253	Mann-Whitney U	198
Fly 17	6.28986	6.1746	6.75	6.54545	43.4	69.3939	24.275	58.0769
Fly 18	6.17188	6.48387	7.27586	6.5	36.7037	41.3684	41.8965	84.1
Fly 19	6.6	6.64286	6.6	6.52941	64.7609	44.9221	83.2632	40.4324
Fly 20	6.28	6.36	7.4	7.09091	43.7895	36.6129	25.9459	42.6667
Fly 21	7	6.50476	5.76923	6.66667	52.2812	38.2472	95.4706	60.4444
Fly 22	6.38298	6.48276	6.2	6.66667	48.2973	44.4359	21.973	71.7273
Fly 23	6.46154	6.44444	6.88235	7.42857	44.3548	62.8571	16.4118	64.04
Fly 24	6.475	6.31147	7	6.14286	36.4359	50.8333	34.6286	60.0417
Fly 25	6.10204	6.40909	6.8	7.07692	36.0851	43.0145	17.3333	53.4643
Fly 26	6.6087	6	7.07143	6	58.3226		24.2222
Fly 27	6.15385		7	5	65.8929		44.963
Fly 28	6.51351		7		51.8462		34.7812
	6.59615		6.85714
Average	6.47739	6.50228	6.64162	6.48588	55.3047	44.6154	42.3808	52.3386
SEM	0.098022	0.0372695	0.0876134	0.106428	5.06019	1.80084	6.37641	3.4134
N	29	26	28	27	27	25	28	25
SD	0.527865	0.190038	0.463606	0.553015	26.2935	9.00418	33.7408	17.067

## Sheet: Figure 3G
Day 10- female	Light sleep episodes				Deep sleep episodes					Kolmogorov-Smirnov test
	Daysleep		Nightsleep		Daysleep		Nightsleep				Light sleep episodes				Deep sleep episodes
	w1118	teqf01792	w1118	teqf01792	w1118	teqf01792	w1118	teqf01792			Daysleep		Nightsleep		Daysleep		Nightsleep
Fly 1	13.8	23.4	5.6	0.8	10	17	5.6	7			w1118	teqf01792	w1118	teqf01792	w1118	teqf01792	w1118	teqf01792
Fly 2	13.2	20	5.4	1.4	13.2	20.8	6.2	4.4		KS distance	0.1609	0.1671	0.1213	0.2206	0.1236	0.08501	0.07476	0.1136
Fly 3	18.8	14.6	2.6	3.2	12.6	15.4	4.6	7.4		P value	0.03	0.03	>0.10	<0.001	>0.10	>0.10	>0.10	>0.10
Fly 4	10.6	9.6	1.6	0.2	13.6	23.2	7.4	2.6		Passed normality test (alpha=0.05)?	No	No	Yes	No	Yes	Yes	Yes	Yes
Fly 5	9.8	17.6	2.4	3.2	14.8	11.6	6.6	6.8		P value summary	*	*	ns	***	ns	ns	ns	ns
Fly 6	8.4	6	1	0	12.2	12.8	5.6	2
Fly 7	12.2	8.8	4.4	0.8	8	20	8.8	3		Number of values	32	30	32	30	32	30	32	30
Fly 8	11.2	29.6	2.6	6.6	8.4	21	3.4	8.6
Fly 9	7.8	9.6	1	0.8	12	19.6	4.4	4.2		Light sleep episodes					Deep sleep episodes
Fly 10	11.2	10.8	3.4	2	16.2	17.2	9	5.6		Daysleep		Nightsleep			Daysleep		Nightsleep
Fly 11	14.6	9.8	4.6	0	14.4	17	7.4	2.8		w1118	teqf01792	w1118	teqf01792		w1118	teqf01792	w1118	teqf01792
Fly 12	11	11.6	2.4	0.6	13.6	12	4.6	4.6		Mann Whitney test		Mann Whitney test			Unpaired t test		Unpaired t test
Fly 13	13.8	12	4.2	0.6	15	16	10	2.8		P value	0.33	P value	<0.001		P value	<0.001	P value	<0.001
Fly 14	11.2	13.6	7.2	0.6	14	21.6	7.6	5		Exact or approximate P value?	Exact	Exact or approximate P value?	Exact		P value summary	***	P value summary	***
Fly 15	10.6	14.8	1.4	0	12.2	14	5.4	1		P value summary	ns	P value summary	***		Significantly different (P < 0.05)?	Yes	Significantly different (P < 0.05)?	Yes
Fly 16	14	19.2	3.2	0.2	12.6	17.2	6.6	3.6		Significantly different (P < 0.05)?	No	Significantly different (P < 0.05)?	Yes		One- or two-tailed P value?	Two-tailed	One- or two-tailed P value?	Two-tailed
Fly 17	16.4	15.6	8.2	1.6	10.2	17.6	6.4	4		One- or two-tailed P value?	Two-tailed	One- or two-tailed P value?	Two-tailed		t, df	t=5.867, df=60	t, df	t=3.844, df=60
Fly 18	11	7.6	2.4	0	12.2	10.2	7.2	2		Sum of ranks in column A,B	939 , 1014	Sum of ranks in column C,D	1365 , 588
Fly 19	9.8	12.8	7.4	0	11.4	12.2	8	1.6		Mann-Whitney U	411	Mann-Whitney U	123
Fly 20	7.4	9.6	3.4	0.4	8	19.6	4.2	3.8
Fly 21	10.4	16	2.8	1.8	12.2	18.8	4.4	4.6
Fly 22	10.4	9.8	3	0.2	5.2	18	5.2	2.6
Fly 23	9.6	9.8	4	0.4	16.6	10.4	6	2.4
Fly 24	6.6	8.8	3	1.2	9.6	15.8	7.6	4.4
Fly 25	6.4	6.6	4	0	12.6	13.4	1.4	3
Fly 26	5	4.6	1.8	0.4	10.8	14.8	3.4	4
Fly 27	9.4	16.2	3.2	2.6	6.6	16	3.8	7.2
Fly 28	9.8	28	6.6	2.6	10.8	17.4	7	5.2
Fly 29	7.2	6	0.8	0	11.2	14.8	5	1.4
Fly 30	11	9.2	3.6	1.2	13.8	12.4	6.6	5
Fly 31	6.6		0.4		5.6		3.6
Fly 32	14.8		5.6		10.4		7.6
Average	10.75	13.0533	3.5375	1.11333	11.5625	16.26	5.95625	4.08667
SEM	0.546838	1.13007	0.351774	0.259563	0.50309	0.629187	0.335979	0.351899
N	32	30	32	30	32	30	32	30
SD	3.09339	6.18963	1.98993	1.42169	2.84591	3.4462	1.90058	1.92743

## Sheet: Figure 3H
	Light sleep episodes				Deep sleep episodes					Kolmogorov-Smirnov test
	Daysleep		Nightsleep		Daysleep		Nightsleep				Light sleep episodes				Deep sleep episodes
	w1118	teqf01792	w1118	teqf01792	w1118	teqf01792	w1118	teqf01792			Daysleep		Nightsleep		Daysleep		Nightsleep
Fly 1	16.4	24.4	3.2	4.8	9.8	15.4	6	5.4			w1118	teqf01792	w1118	teqf01792	w1118	teqf01792	w1118	teqf01792
Fly 2	16.2	9.6	8.6	0.8	9	13	5.4	4.2		KS distance	0.1488	0.2235	0.1697	0.1508	0.1256	0.08365	0.1557	0.1345
Fly 3	7.8	11	3.8	1	8.4	15.4	6.8	4.2		P value	>0.10	0.002	0.04	>0.10	>0.10	>0.10	0.08	>0.10
Fly 4	0.2	10.8	0	1.6	2.2	14.4	1	7		Passed normality test (alpha=0.05)?	Yes	No	No	Yes	Yes	Yes	Yes	Yes
Fly 5	6.2	14.4	2.8	1	6.2	23.6	7.2	5.6		P value summary	ns	**	*	ns	ns	ns	ns	ns
Fly 6	13.6	12.8	3.6	3.4	8	19.6	8	7
Fly 7	8	14.8	3.4	4.6	7.4	13.8	3.6	7.2		Number of values	28	25	28	25	28	25	28	25
Fly 8	7.6	27.4	6.6	7	4	11.4	3.2	6.2
Fly 9	12.6	14.6	5.6	1.4	9.6	10.8	7	4.8		Light sleep episodes					Deep sleep episodes
Fly 10	7.6	19.2	4.2	4.4	8.2	11.8	6.8	8		Daysleep		Nightsleep			Daysleep		Nightsleep
Fly 11	11.8	14.8	2.2	7.2	6.6	18.8	3.8	8.2		Mann Whitney test		Mann Whitney test			Unpaired t test		Unpaired t test
Fly 12	5.8	16	2	1.2	3.2	16.2	4.4	6.2		P value	<0.001	P value	0.25		P value	<0.001	P value	0.21
Fly 13	10.2	14	6.6	3	2.6	16.4	1	8.2		Exact or approximate P value?	Exact	Exact or approximate P value?	Exact		P value summary	***	P value summary	ns
Fly 14	7.2	15.2	2.2	0.4	6.8	18.2	6.4	5.4		P value summary	***	P value summary	ns		Significantly different (P < 0.05)?	Yes	Significantly different (P < 0.05)?	No
Fly 15	7.4	12.8	1.4	2.6	2.8	11.2	1.6	5.8		Significantly different (P < 0.05)?	Yes	Significantly different (P < 0.05)?	No		One- or two-tailed P value?	Two-tailed	One- or two-tailed P value?	Two-tailed
Fly 16	13.8	19.4	0.8	4.4	8.4	10.2	4.2	7.8		One- or two-tailed P value?	Two-tailed	One- or two-tailed P value?	Two-tailed		t, df	t=7.956, df=51	t, df	t=1.273, df=51
Fly 17	12.8	12.6	5.8	2.2	7	6.6	8	5.2		Sum of ranks in column A,B	521.5 , 909.5	Sum of ranks in column C,D	821.5 , 609.5
Fly 18	14	12.4	2	0.4	10.8	15.2	5.8	4		Mann-Whitney U	115.5	Mann-Whitney U	284.5
Fly 19	5	14	1	3.4	9.2	15.4	3.8	7.4
Fly 20	2.6	15	2.6	2.2	7.6	12.4	7.4	6.6
Fly 21	9.4	21	1	1.2	12.8	17.8	3.4	5.4
Fly 22	15.6	11.6	6.8	1.2	7.4	15.6	7.4	4.4
Fly 23	8	9	4.6	1.4	6.2	9.8	6.8	5
Fly 24	9.8	12.2	2	2.8	7.8	9.6	7	4.8
Fly 25	4.6	22	2.8	2.6	9.4	13.8	7.2	5.6
Fly 26	5.2		2.2		6.2		5.4
Fly 27	7.4		2.4		5.6		5.4
Fly 28	10.4		2.8		10.4		6.4
Average	9.18571	15.24	3.32143	2.648	7.27143	14.256	5.37143	5.984
SEM	0.779902	0.918985	0.396057	0.377232	0.490676	0.749624	0.388827	0.263798
N	28	25	28	25	28	25	28	25
SD	4.12685	4.59492	2.09574	1.88616	2.59642	3.74812	2.05748	1.31899
