# Supplementary material for: Tequila, the Serine Protease, Is Involved in Sleep-Dependent Memory Consolidation in Drosophila
Source: eNeuro. 2025 Aug 27;12(8):ENEURO.0566-24.2025. doi: 10.1523/ENEURO.0566-24.2025 (PMC12501825; doi:10.1523/ENEURO.0566-24.2025)
Supplement: Raw data — This manuscript contains extended data, including the raw data for the figures. Figure 1- Raw data and statistical tests for Figure 1; Figure 1-1- Raw data and statistical tests for extended data of Figure 1; Figure 2- Raw data and statistical tests for Figure 2; Figure 3- Raw data and statistical tests for Figure 3, Figure 4- Raw data and statistical tests for Figure 4; Figure 4-1- Raw data and statistical tests for extended data of Figure 4; Figure 5- Raw data and statistical tests for Figure 5; Light and deep sleep fragmentation analysis in Drosophila- Python code and readme file used for analysis. Download Raw data, ZIP file. [file eneuro-12-ENEURO.0566-24.2025-s003.zip › Rawdata/Figure 4.xlsx]

## Sheet: Figure 4A
	w1118 baseline																																		teq-/- (baseline)
	Fly 1	Fly 2	Fly 3	Fly 4	Fly 5	Fly 6	Fly 7	Fly 8	Fly 9	Fly 10	Fly 11	Fly 12	Fly 13	Fly 14	Fly 15	Fly 16	Fly 17	Fly 18	Fly 19	Fly 20	Fly 21	Fly 22	Fly 23	Fly 24	Fly 25	Fly 26	Fly 27	Average	SEM	N	SD				Fly 1	Fly 2	Fly 3	Fly 4	Fly 5	Fly 6	Fly 7	Fly 8	Fly 9	Fly 10	Fly 11	Fly 12	Fly 13	Fly 14	Fly 15
Bin 1	14	7	13	10	6	11.5	12	13.5	1.5	4	13.5	3	3	22	12	16	0	6.5	9.5	10.5	9.5	3	12.5	17.5	0	13.5	7	9.31481	1.07024	27	5.56111			Bin 1	8.5	6.5	6.5	8	13.5	9	14	7	1.5	12.5	7	18	6	5.5	11
Bin 2	0	0	0	2.5	0	0	0	0	0	3	0	0	0	19.5	0	2.5	3	1.5	0	0	6	0	5	1.5	0	0	0	1.64815	0.75759	27	3.93655			Bin 2	0	0	0	0	0	0	9	0	0	0	0	20.5	0	0	6.5
Bin 3	0	0	0	1.5	0	0	0	0	4.5	9.5	0	0	4	22	0	6	2.5	8	0	0	14	9	0.5	5.5	0	0	3.5	3.35185	1.02352	27	5.31836			Bin 3	4.5	3	0	0	0	4.5	6.5	8	0	2.5	0	23	0	0	4
Bin 4	9.5	0	6	4.5	2.5	0.5	0	5.5	7.5	3.5	13	8	7.5	18	7	17.5	9	3.5	9	13	25	10	5	0	0	0	11	7.25926	1.20048	27	6.23787			Bin 4	8	10.5	2.5	5.5	6	9.5	10.5	9	7	9	2.5	26.5	6.5	0	2.5
Bin 5	21.5	6	2.5	8.5	1	11.5	0	15.5	16.5	18	16.5	18.5	5.5	28	12	21.5	22	8.5	13	24	21.5	14	8	8.5	2.5	0	12	12.4815	1.51969	27	7.89654			Bin 5	22.5	19	7.5	21.5	16.5	23	7.5	8.5	7.5	15	6	24.5	23	11.5	14
Bin 6	20.5	4	20.5	5.5	15	14	4	16	7	16	15.5	23	16	24.5	15	26.5	20	9.5	16.5	22.5	25	11.5	15.5	13	8.5	5.5	23.5	15.3333	1.29623	27	6.73538			Bin 6	21.5	27.5	19	19	17	21	3.5	11	20	18	15.5	27	12	20.5	19.5
Bin 7	16	6.5	24	14.5	16	15.5	10.5	23	14	26	21.5	16.5	19.5	22.5	21.5	29.5	26	20	18.5	27.5	25.5	21	15	20.5	4.5	5	29	18.8704	1.32277	27	6.87329			Bin 7	24	29.5	23.5	18	13	18	10.5	22	13.5	20	12.5	25.5	17	13.5	26
Bin 8	25.5	21	25	14.5	11.5	26	5	20	27	22	26	19.5	24.5	23	19.5	25.5	26.5	19.5	25	25	21.5	25	19.5	18.5	15	7	24	20.8148	1.12158	27	5.8279			Bin 8	26	26.5	23	24	9	24.5	18.5	29	19.5	15.5	22.5	26.5	21	28.5	19.5
Bin 9	21.5	20.5	21	21.5	25	19.5	12.5	23	25.5	29	26	23.5	28.5	30	25	28.5	29	24	23.5	29.5	29	22	11	17	22.5	18	25.5	23.3889	0.947456	27	4.92313			Bin 9	29	29	28	22.5	15	21.5	21.5	29	19.5	23.5	21.5	24.5	24	25	30
Bin 10	24	30	27.5	14	20.5	25	6	16.5	26	20	26.5	30	27.5	18.5	25	26.5	23	22.5	27.5	29.5	22.5	25	14	22	19	19.5	29.5	22.8704	1.09895	27	5.7103			Bin 10	29	26.5	28	25.5	12.5	19.5	24	30	18.5	25	23	28	25.5	20	29.5
Bin 11	26	23	26.5	13.5	22	27	4	28	25.5	23.5	27.5	27	30	27.5	23.5	30	28.5	25.5	15.5	29.5	30	30	9	30	27	19.5	27.5	24.3148	1.28301	27	6.66672			Bin 11	27	27	27	23.5	13.5	20.5	17.5	30	17	28	22.5	29.5	19.5	29.5	29
Bin 12	28	30	30	20	24.5	30	14	25	28.5	30	22.5	26	28	20.5	27	29	29	22.5	28.5	30	27	27	11.5	28	27	24	30	25.8333	0.919866	27	4.77977			Bin 12	28	27	30	22.5	16	29.5	22	30	24.5	24.5	27	26	24	27	30
Bin 13	30	19.5	27.5	28	28	29	24	29	27	25.5	21.5	30	29	27.5	24.5	27.5	30	27	28	30	29	30	18	30	23.5	23	29	26.8519	0.643184	27	3.34208			Bin 13	27.5	25	21	22	23	27.5	23	30	22.5	27	26.5	30	25.5	30	30
Bin 14	30	29	30	28	30	21.5	13	26.5	26.5	23	28.5	30	30	27	23.5	29.5	30	24.5	20.5	28.5	27	26.5	30	26	24	26.5	30	26.6481	0.753347	27	3.91451			Bin 14	29	29	28.5	26.5	21	25	21	29	19.5	24	29	30	19	29.5	29.5
Bin 15	30	24	30	12.5	29	30	12	21	25	22.5	26.5	30	29.5	30	27.5	26	30	23.5	26	26	24.5	24	18.5	29.5	30	15	30	25.2778	1.0406	27	5.40714			Bin 15	29.5	29.5	29	27.5	17.5	30	24.5	30	29	25	19	29	29.5	29.5	27
Bin 16	30	25.5	23.5	23	21	30	24	30	28.5	19.5	25	26.5	30	24	28	28.5	29	27.5	23	27.5	23.5	26.5	15	30	27	18.5	30	25.7222	0.763918	27	3.96943			Bin 16	29	29.5	26.5	21.5	25.5	29.5	28.5	30	21.5	20.5	20	30	25.5	28.5	29
Bin 17	25	16.5	20.5	27	30	26.5	30	30	28.5	25.5	22.5	27.5	29.5	23.5	22	25	29	24	22.5	30	25.5	26.5	15.5	30	27.5	30	30	25.9259	0.782056	27	4.06368			Bin 17	29.5	26	27	12.5	16.5	29	29	30	22.5	22	22	29.5	29	25	29
Bin 18	30	27	24.5	16.5	21.5	29.5	29.5	21.5	29.5	22.5	27.5	30	28.5	27	23	30	30	24.5	28	27.5	30	30	12	30	21.5	10	30	25.6111	1.07163	27	5.56834			Bin 18	30	23.5	29	28	14	29	21.5	30	23.5	20.5	12	29.5	25.5	28	28
Bin 19	30	14	27	25	23	29	9	29	21	18	19.5	26	28.5	25	23	27.5	27	19.5	17.5	28.5	24.5	21	3	29	26	23	30	23.0926	1.25832	27	6.5384			Bin 19	27.5	23	29	29.5	28	22.5	24	30	19	24	16	30	24.5	24	26.5
Bin 20	29	17.5	23.5	21	20.5	18	13.5	24.5	28.5	22	23.5	30	28.5	26	21.5	14.5	27	14	29.5	29	27	26	2.5	30	17.5	21	30	22.7963	1.27441	27	6.62202			Bin 20	26	27	26.5	13	16.5	21.5	23	30	21.5	23.5	18	24.5	14.5	26	28
Bin 21	27	9.5	10.5	20	22.5	15	9.5	24	27	7.5	25	30	26	25	20.5	20	21.5	8.5	24	17.5	20	25	10	30	15.5	17.5	29.5	19.9259	1.35918	27	7.0625			Bin 21	20	27.5	24.5	15	10	8	19.5	29	27	21.5	6	28	21	21.5	25.5
Bin 22	28	20.5	19	23.5	26	9.5	12.5	22.5	26	3	24	27	27	11.5	11.5	6	24.5	12	15	12.5	12.5	23	0	30	2.5	22.5	24	17.6296	1.67659	27	8.71183			Bin 22	25.5	24.5	24	12.5	6.5	9	20.5	28	21	26.5	13	29	5.5	19	15
Bin 23	29	18	8	24	19	11.5	1	22.5	7.5	3	16.5	20	19.5	16	6.5	6.5	27.5	5	26.5	16.5	17	19	0	30	3	3	21.5	14.7222	1.76934	27	9.19378			Bin 23	23	9.5	24.5	10	2.5	0.5	16.5	29.5	17.5	16	6	28	17.5	0	14.5
Bin 24	15.5	5	6	16	10.5	17.5	0	2.5	0	1.5	4.5	13	6	7.5	0	5	11.5	5.5	18.5	14	10.5	2.5	0	30	0	0	2.5	7.61111	1.43629	27	7.46316			Bin 24	12	2	18.5	0	0	5	10	29	16	17.5	5.5	29	4	0	3.5
Bin 25	4	0	11	2.5	5	2.5	0	3.5	0	5.5	0	5	0	22	4	0	6	3	18	22	2.5	0	0	26.5	0	7.5	0	5.57407	1.47189	27	7.64816			Bin 25	9	0	6	0	4.5	3.5	6.5	18	22.5	9	2.5	10.5	1	0	0
Bin 26	5.5	0	27	19	11	0	17	15	2.5	14	0	0	5	26	0	23	26.5	0	30	30	0	10.5	5	30	0	29.5	2.5	12.1852	2.26222	27	11.7548			Bin 26	18.5	2.5	15	4	25.5	27	22.5	15	30	16	28	27	18.5	14.5	6.5
Bin 27	30	2.5	23.5	30	17.5	13	28	24.5	4.5	24	26.5	0	15	30	12	30	30	3	29.5	30	2.5	21.5	8	30	0	30	16	18.9444	2.15601	27	11.203			Bin 27	25.5	10.5	22	14	23.5	30	26	15	30	24	30	29.5	21.5	19.5	25
Bin 28	30	18.5	26	30	29.5	25	27.5	30	23	18.5	30	0	28	30	23	30	30	8.5	30	30	23.5	26	20	30	13	30	27.5	24.7222	1.45084	27	7.53879			Bin 28	30	23.5	30	10	20	30	30	25	30	28	28.5	30	14.5	29.5	30
Bin 29	30	24	29	30	30	30	28	30	29.5	23.5	30	19.5	30	30	27	30	30	23	30	30	30	27.5	19.5	29.5	30	30	30	28.1481	0.626921	27	3.25758			Bin 29	30	24	29	24	26.5	30	29	29.5	30	30	26	30	18	30	30
Bin 30	30	30	28	24.5	28	30	28	30	30	28.5	30	20	29.5	27	28.5	30	30	22	29.5	30	28	30	29.5	29.5	30	30	30	28.537	0.487687	27	2.5341			Bin 30	30	30	30	30	28.5	30	26	30	29	30	27.5	30	19	29.5	30
Bin 31	30	30	27.5	30	29.5	30	28	30	30	19.5	29.5	30	30	28.5	21	30	27.5	19.5	30	30	22.5	23.5	21	29	29.5	30	30	27.6296	0.705893	27	3.66793			Bin 31	29.5	30	29	20	22	30	28	30	27.5	29.5	26.5	30	23	29.5	30
Bin 32	30	30	25.5	26.5	24.5	29.5	28.5	30	30	26	30	28	30	30	23.5	30	29.5	30	29.5	30	21.5	28.5	18.5	30	27	30	30	28.0185	0.581947	27	3.02388			Bin 32	30	30	27	11	15.5	30	30	29	23	30	22	30	22.5	29.5	30
Bin 33	30	30	29	28	27	28	30	30	30	29.5	30	29	30	30	30	30	30	29.5	30	30	19.5	28.5	20	30	27	30	30	28.7037	0.527896	27	2.74303			Bin 33	30	30	29	30	23.5	30	26.5	30	25.5	30	23.5	29	21.5	29	30
Bin 34	30	29	29.5	26.5	24	30	29.5	30	30	27	29	30	30	30	21.5	30	27.5	18	30	28.5	27.5	20.5	24	30	26	29	30	27.6667	0.6394	27	3.32242			Bin 34	30	18.5	30	30	17.5	30	30	30	27.5	22.5	30	30	25.5	30	26
Bin 35	30	15	25	27.5	17	27	29.5	27.5	30	30	26.5	22.5	27.5	30	26.5	30	28	23	29.5	29	22.5	28	17	30	20.5	29	28.5	26.1667	0.850674	27	4.42023			Bin 35	30	25.5	25	26	11	30	30	28.5	28.5	26.5	30	30	21.5	26.5	29.5
Bin 36	30	15	25	30	27.5	30	25.5	28	30	25	30	19	29.5	30	27	30	28	27	25.5	29.5	16	25	21.5	30	19.5	30	30	26.4259	0.867137	27	4.50577			Bin 36	24.5	28	27	24	11	29	29	30	29.5	27.5	29	28	23	30	29.5
Bin 37	30	23	28	28	30	29	20.5	30	30	29	30	26	30	30	29	29.5	22.5	25	30	27	20.5	28	18.5	30	27	30	26	27.2778	0.662559	27	3.44276			Bin 37	30	29	29	27.5	22	29.5	30	30	30	23	19	29.5	24	27.5	29.5
Bin 38	30	30	24	19	23	30	23	30	30	29	30	30	29	30	29	30	30	27	26.5	30	26	22	26.5	26	28.5	30	30	27.7222	0.596364	27	3.0988			Bin 38	27	21	29.5	29	22	30	29	29.5	30	27.5	25.5	30	25	27	30
Bin 39	30	20	23.5	30	17.5	29.5	19.5	30	30	20	29	30	28	30	28	30	30	24	25.5	29.5	28.5	17	24.5	25.5	26	29.5	30	26.4815	0.825381	27	4.28881			Bin 39	29	23	29	23	21	29.5	30	30	30	26.5	28.5	30	19	30	30
Bin 40	30	23.5	22	30	29	21	23.5	29.5	30	16	20	30	23	30	30	30	21.5	25.5	30	30	29.5	27.5	13.5	30	26	30	30	26.3333	0.9245	27	4.80384			Bin 40	24.5	29.5	29	30	24	30	30	29.5	27.5	23	20	27.5	21.5	23.5	23.5
Bin 41	30	25.5	22.5	27.5	22.5	17.5	16.5	30	27.5	28.5	24.5	26.5	28.5	30	19	29.5	25.5	24.5	27	29.5	28.5	27	13	26	27	30	30	25.7037	0.875944	27	4.55154			Bin 41	25.5	30	30	24.5	23	30	30	30	30	22	26	26.5	22.5	26.5	30
Bin 42	30	28.5	23	30	24.5	18	28.5	28.5	29	27.5	30	26	29.5	29.5	25	27	29	26	29.5	28.5	25	28	8.5	28	25	30	30	26.7407	0.877614	27	4.56022			Bin 42	30	27.5	29	27.5	25	29.5	29	29.5	25.5	19.5	28.5	20	12.5	26	30
Bin 43	28.5	7.5	25	30	28	24.5	29	30	30	12.5	29.5	29	27.5	27	30	29.5	28	26	30	30	28	28	14	30	16.5	30	30	26.2222	1.1771	27	6.11639			Bin 43	29	22.5	27	23	16.5	28	30	30	28.5	29.5	25	28	23	29.5	29.5
Bin 44	27.5	19.5	28.5	30	22.5	24	30	30	27	11.5	30	22.5	30	30	27	30	23.5	25.5	25.5	28.5	16.5	30	13.5	30	23	30	30	25.7778	1.023	27	5.31568			Bin 44	26.5	23.5	30	30	18.5	27	29.5	29.5	25.5	21	25.5	22	21.5	21	28.5
Bin 45	27.5	27	28	29.5	25	18	30	30	28	28	30	20.5	23	30	30	30	24.5	30	29	27	4	14.5	18	30	26	22	29.5	25.5185	1.17805	27	6.12134			Bin 45	27.5	12	29.5	30	18	28.5	30	28.5	19.5	25.5	25.5	29.5	22	27	29.5
Bin 46	30	18.5	24	29.5	20	28.5	30	29	25	30	22	25.5	30	30	17.5	27.5	30	16.5	30	29.5	23.5	14.5	8	30	11.5	21.5	30	24.5185	1.24935	27	6.49183			Bin 46	27.5	28.5	27.5	20.5	26	30	27	29	21.5	23.5	26.5	26.5	24.5	28	21.5
Bin 47	30	20	23	26	27	25	27.5	30	17.5	18.5	27.5	27.5	27.5	30	27	25	26.5	19.5	26.5	29	28	30	17	27	26	27.5	27.5	25.6852	0.745427	27	3.87335			Bin 47	17	10.5	22.5	15	10.5	20	20	16.5	19.5	14.5	14	22	13.5	20.5	11.5
Bin 48	27	10.5	21	22	9	14	14.5	21	13.5	14	12.5	13.5	23.5	28.5	3.5	16.5	15	9.5	13	23	27.5	17.5	20.5	12	17.5	18	15	16.7778	1.16524	27	6.05477			Bin 48	6.5	14	11.5	15	12	8.5	15	15	13	18	14	25	13	15	9
Bin 49	7	0	0	13	5	0	7	8	0	1	12	0	10	23	1	9	14	6	0	0	24	16	18	0	13	0	0	6.92593	1.44897	27	7.52905			Bin 49	10	0	0	0	0	15	5	0	7	7	0	21	0	0	0
Bin 50	17	0	0	0	0	0	0	0	21	0	11	0	0	26	0	0	9	0	0	5	25	0	14	0	29	0	0	5.81481	1.84208	27	9.57174			Bin 50	8	0	0	0	0	1	0	0	0	0	0	12	0	0	0
Bin 51	0	0	0	11	0	0	8	13	20	0	11	11	0	29	2	4	8	12	0	13	30	17	22	0	28	0	0	8.85185	1.91538	27	9.95259			Bin 51	5	0	0	5	0	0	0	0	6	0	0	21	0	6	0
Bin 52	15	5	0	23	0	17	0	13	29	0	29	6	6	30	11	23	2	8	10	18	30	16	18	0	20	0	2	12.2593	2.01815	27	10.4866			Bin 52	5	0	0	2	0	8	0	0	17	0	0	21	11	0	4
Bin 53	21	4	0	25	0	11	8	11	30	8	21	0	0	27	12	29	24	6	7	25	30	26	21	0	29	20	23	15.4815	2.10438	27	10.9347			Bin 53	8	6	0	0	0	21	5	0	25	6	0	20	0	13	4
Bin 54	24	4	0	25	6	25	9	28	30	27	30	23	6	25	9	30	22	10	21	27	30	29	29	3	26	19	22	19.963	1.90552	27	9.90137			Bin 54	26	12	0	0	8	19	5	5	19	17	10	18	0	7	0
Bin 55	30	23	16	28	0	27	8	12	30	30	24	17	11	30	16	30	26	11	23	26	30	23	25	17	15	9	28	20.9259	1.62769	27	8.4577			Bin 55	17	21	8	8	0	19	5	6	21	15	18	28	0	4	6
Bin 56	27	27	8	19	17	26	28	6	30	29	13	22	22	24	20	30	18	21	24	22	30	21	25	22	27	17	12	21.7407	1.25018	27	6.49611			Bin 56	22	25	0	12	12	23	0	0	20	9	21	25	9	1	23
Bin 57	30	15	15	27	26	26	7	30	28	30	21	30	16	21	28	30	21	21	16	23	30	25	20	9	20	11	20	22.0741	1.32037	27	6.86085			Bin 57	21	22	5	13	1	16	0	5	26	10	22	18	15	9	13
Bin 58	30	30	28	18	28	22	23	24	30	30	28	30	20	24	26	30	25	23	18	28	27	30	30	11	30	6	28	25.0741	1.17782	27	6.12012			Bin 58	30	16	23	10	18	7	5	12	28	5	25	29	6	18	26
Bin 59	30	29	25	27	30	23	24	18	30	30	29	29	30	23	17	30	23	30	30	25	29	22	30	30	27	7	28	26.1111	1.03821	27	5.39468			Bin 59	25	28	23	12	22	14	6	17	23	9	26	25	14	26	19
Bin 60	30	30	30	25	25	21	17	16	30	30	18	29	28	26	20	24	28	21	27	27	29	27	9	14	27	19	30	24.3333	1.11325	27	5.78459			Bin 60	26	9	10	16	10	17	10	19	20	28	15	28	14	24	22
Bin 61	30	30	30	28	30	30	20	18	30	30	25	22	30	25	30	29	24	29	30	30	30	17	20	22	28	15	29	26.3333	0.9245	27	4.80384			Bin 61	24	25	21	17	24	18	1	19	26	8	29	25	11	30	20
Bin 62	30	30	28	25	17	20	26	25	30	30	30	30	25	30	23	29	24	30	28	29	30	28	29	24	16	30	30	26.8889	0.783253	27	4.0699			Bin 62	20	30	17	15	21	19	9	19	25	19	26	30	13	26	30
Bin 63	30	29	30	21	3	28	9	25	30	30	30	30	29	30	23	30	22	30	21	30	29	24	25	28	18	18	30	25.2593	1.32001	27	6.85898			Bin 63	17	27	13	20	12	20	15	25	25	25	19	30	8	23	19
Bin 64	30	7	20	11	21	24	18	30	30	18	29	30	29	25	29	30	30	28	27	30	30	27	16	17	28	18	30	24.5185	1.2781	27	6.64119			Bin 64	30	30	22	21	1	13	22	24	28	22	22	30	0	23	25
Bin 65	30	11	27	27	26	14	14	17	27	30	17	30	28	29	28	23	30	29	30	30	30	28	24	18	18	5	30	24.0741	1.37014	27	7.11945			Bin 65	14	13	8	26	24	10	13	22	28	18	23	30	16	22	21
Bin 66	30	17	29	27	12	21	28	22	30	26	19	24	26	25	27	26	27	29	29	29	30	30	28	19	23	15	20	24.7407	0.966081	27	5.0199			Bin 66	22	26	10	14	28	17	14	25	26	24	19	28	17	27	11
Bin 67	30	20	26	22	15	22	18	22	20	28	18	26	29	25	20	26	16	19	25	30	30	23	18	24	26	21	5	22.3704	1.07038	27	5.56188			Bin 67	23	16	7	15	7	16	10	17	30	14	20	26	5	9	10
Bin 68	28	19	13	17	29	8	25	14	26	27	21	30	30	30	9	30	28	7	28	29	30	18	17	12	28	0	13	20.963	1.7126	27	8.89893			Bin 68	18	21	4	9	17	5	12	5	22	16	18	20	0	9	8
Bin 69	28	11	20	0	30	27	6	22	21	25	30	30	21	27	18	29	29	6	30	28	30	28	0	21	25	10	8	20.7407	1.89285	27	9.83554			Bin 69	26	8	13	16	18	10	18	9	20	11	14	25	7	11	0
Bin 70	30	16	5	14	29	8	0	11	17	20	30	28	23	19	17	26	30	20	28	30	30	17	17	19	27	17	13	20.037	1.60171	27	8.32273			Bin 70	18	3	0	8	5	5	0	4	22	18	12	19	0	0	0
Bin 71	30	0	0	7	0	22	0	28	0	12	29	19	26	20	12	16	28	6	27	25	29	18	7	9	20	8	0	14.7407	2.10317	27	10.9284			Bin 71	10	5	0	0	6	7	16	2	15	4	5	25	0	18	6
Bin 72	30	0	0	0	0	5	0	12	5	0	30	21	4	15	2	0	30	16	12	19	25	20	0	0	30	0	8	10.5185	2.18214	27	11.3387			Bin 72	0	0	10	0	16	0	4	0	7	0	0	21	5	9	6
Bin 73	11	0	4	6	0	0	0	29	0	0	14	13	0	17	6	6	28	8	8	23	23	20	2	0	29	6	0	9.37037	1.932	27	10.039			Bin 73	0	0	9	0	16	10	0	0	5	0	0	17	0	9	0
Bin 74	29	0	30	22	5	0	24	30	12	21	30	30	0	26	6	15	30	12	30	30	30	30	20	5	30	30	0	19.5185	2.2742	27	11.8171			Bin 74	13	5	0	15	30	17	5	0	10	10	17	18	23	20	10
Bin 75	16	8	30	30	28	20	29	26	30	30	30	30	26	30	11	30	30	23	30	30	30	30	22	1	20	30	6	24.2963	1.65794	27	8.6149			Bin 75	19	28	8	27	30	17	5	10	30	30	30	30	30	22	30
Bin 76	30	30	30	29	27	30	30	30	30	30	30	30	30	24	12	30	22	28	28	29	30	30	23	29	14	19	24	26.963	0.967391	27	5.02671			Bin 76	30	30	28	27	25	30	10	1	30	28	30	25	29	29	30
Bin 77	30	30	30	25	29	30	28	30	30	30	30	26	30	29	20	30	30	30	24	30	28	30	19	30	27	30	30	28.3333	0.587137	27	3.05085			Bin 77	30	30	28	21	21	30	30	0	30	22	30	29	30	29	30
Bin 78	30	30	26	30	28	30	26	30	30	30	30	17	30	29	30	30	30	30	23	30	30	19	21	30	29	29	30	28.037	0.711087	27	3.69492			Bin 78	30	30	23	25	21	30	30	29	30	27	23	15	30	30	22
Bin 79	30	30	30	25	23	30	30	30	30	30	30	24	30	30	30	30	21	30	23	30	25	30	30	30	29	23	30	28.2593	0.576344	27	2.99477			Bin 79	30	30	25	28	30	30	30	30	22	19	23	15	15	30	30
Bin 80	30	30	30	29	10	23	30	30	28	30	30	24	30	23	30	30	21	28	20	30	30	30	27	25	24	30	30	27.1111	0.900037	27	4.67673			Bin 80	30	30	30	13	29	30	30	30	29	19	30	29	27	25	16
Bin 81	30	30	30	30	22	27	23	29	30	30	30	20	25	29	19	30	28	30	30	30	30	30	18	30	30	30	28	27.7037	0.735379	27	3.82114			Bin 81	30	30	26	19	26	30	30	30	30	19	30	27	24	30	24
Bin 82	30	29	30	15	11	30	24	20	30	30	20	30	30	30	17	30	17	30	23	30	30	26	29	28	30	30	30	26.2593	1.10244	27	5.72842			Bin 82	30	30	29	27	22	27	30	30	25	30	15	30	23	29	9
Bin 83	30	28	30	25	23	30	29	26	30	30	30	30	30	30	30	30	27	30	19	30	17	30	19	30	30	20	23	27.2593	0.81053	27	4.21164			Bin 83	26	24	30	30	30	30	30	10	29	30	22	30	21	12	30
Bin 84	30	30	30	30	8	30	30	18	29	30	26	30	29	30	30	30	27	29	19	30	28	27	17	19	30	30	29	26.8519	1.07643	27	5.59329			Bin 84	27	29	24	26	24	30	29	17	29	30	30	30	30	20	30
Bin 85	30	30	30	30	30	30	30	22	15	30	22	14	30	30	30	30	30	30	21	30	24	20	23	30	30	30	30	27.0741	0.957689	27	4.9763			Bin 85	30	30	30	24	27	28	26	22	26	30	30	29	17	24	30
Bin 86	30	30	30	30	26	21	27	27	20	30	26	27	30	24	29	30	29	30	28	30	30	30	20	30	30	24	30	27.7037	0.626606	27	3.25594			Bin 86	30	30	28	19	29	30	30	30	19	30	30	30	27	25	30
Bin 87	30	16	30	26	13	30	30	30	20	30	30	12	30	29	21	30	23	25	30	30	25	30	25	30	30	30	30	26.4815	1.06534	27	5.53569			Bin 87	30	30	28	23	27	23	30	30	30	30	30	30	27	24	23
Bin 88	30	14	30	17	23	30	28	28	12	30	30	30	30	30	30	30	23	29	29	30	30	18	28	22	25	30	19	26.1111	1.07196	27	5.57007			Bin 88	30	30	30	27	30	30	30	30	30	30	10	30	30	30	10
Bin 89	30	11	30	24	27	30	19	17	25	30	30	30	28	30	30	30	30	27	22	30	28	30	28	29	30	19	30	26.8148	0.965261	27	5.01565			Bin 89	30	28	30	9	30	30	30	30	27	30	29	24	30	12	19
Bin 90	28	30	30	29	27	30	25	20	6	30	30	24	30	30	30	30	20	30	25	29	30	30	23	30	22	30	24	26.7407	1.02614	27	5.332			Bin 90	27	29	26	5	30	28	29	30	30	30	30	26	30	22	30
Bin 91	30	30	30	29	27	30	28	25	20	30	19	22	25	30	21	30	16	30	28	30	27	26	30	30	30	30	30	27.1481	0.787552	27	4.09224			Bin 91	30	29	26	30	29	30	30	15	30	20	20	30	30	30	20
Bin 92	30	30	30	25	21	30	30	11	16	30	11	25	28	30	30	30	28	28	25	30	28	30	20	30	30	30	25	26.3333	1.10167	27	5.72444			Bin 92	30	25	25	30	30	24	30	10	30	10	18	29	30	16	15
Bin 93	30	28	26	30	17	30	25	27	29	30	30	18	24	24	24	29	30	30	23	30	28	30	30	27	29	30	30	27.3333	0.704078	27	3.6585			Bin 93	30	30	22	29	28	26	22	18	30	17	27	29	30	15	30
Bin 94	28	16	22	30	28	30	30	27	21	30	25	25	27	30	28	27	15	30	21	30	30	24	11	19	27	30	17	25.1111	1.05859	27	5.50058			Bin 94	30	30	19	9	22	22	30	20	30	12	30	4	24	29	30
Bin 95	30	30	30	30	21	29	23	7	29	30	30	30	24	30	26	30	30	28	12	24	29	30	18	30	13	21	26	25.5556	1.23728	27	6.4291			Bin 95	23	30	22	17	28	30	30	30	18	21	30	17	3	30	30
Bin 96	26	19	30	18	17	30	21	28	27	30	30	24	21	30	20	29	30	24	9	30	30	29	21	30	5	28	17	24.1852	1.31075	27	6.81083			Bin 96	28	30	30	15	20	29	30	30	30	27	30	28	20	20	30
[truncated: 86 more columns]

## Sheet: Figure 4B
	Morning sleep					Kolmogorov-Smirnov test
	w1118	w1118 + THIP	teq-/-	teq-/- + THIP		KS distance	0.108	0.06485	0.1201	0.07834
Fly 1	155	482	425	617		P value	>0.10	>0.10	>0.10	>0.10
Fly 2	328	593	343	357		Passed normality test (alpha=0.05)?	Yes	Yes	Yes	Yes
Fly 3	240	282	194	350		P value summary	ns	ns	ns	ns
Fly 4	443	383	239	440
Fly 5	132	264	250	349		Number of values	25	31	31	27
Fly 6	234	526	300	427
Fly 7	179	498	175	303		Ordinary one way ANOVA
Fly 8	323	565	235	425		Number of families	1
Fly 9	269	395	486	574		Number of comparisons per family	6
Fly 10	288	109	285	491		Alpha	0.05
Fly 11	306	508	344	555
Fly 12	377	360	575	517		Tukey's multiple comparisons test	Mean Diff.	95.00% CI of diff.	Below threshold?	Summary	Adjusted P Value
Fly 13	411	338	151	449		w1118 vs. w1118 + THIP	-109.6	-197.2 to -22.01	Yes	**	0.008	A-B
Fly 14	408	296	315	608		w1118 vs. teq-/-	-27.24	-114.8 to 60.35	No	ns	0.85	A-C
Fly 15	347	68	273	400		w1118 vs. teq-/- + THIP	-181.1	-271.6 to -90.71	Yes	***	<0.001	A-D
Fly 16	158	455	180	563		w1118 + THIP vs. teq-/-	82.35	-0.4053 to 165.1	No	ns	0.05	B-C
Fly 17	414	300	218	538		w1118 + THIP vs. teq-/- + THIP	-71.55	-157.3 to 14.22	No	ns	0.14	B-D
Fly 18	241	174	385	418		teq-/- vs. teq-/- + THIP	-153.9	-239.7 to -68.13	Yes	***	<0.001	C-D
Fly 19	185	434	410	491
Fly 20	148	376	223	578		Test details	Mean 1	Mean 2	Mean Diff.	SE of diff.	n1	n2	q	DF
Fly 21	334	460	312	697		w1118 vs. w1118 + THIP	289.6	399.2	-109.6	33.57	25	31	4.616	110
Fly 22	245	701	144	530		w1118 vs. teq-/-	289.6	316.8	-27.24	33.57	25	31	1.147	110
Fly 23	329	332	368	462		w1118 vs. teq-/- + THIP	289.6	470.7	-181.1	34.67	25	27	7.39	110
Fly 24	515	575	236	319		w1118 + THIP vs. teq-/-	399.2	316.8	82.35	31.72	31	31	3.671	110
Fly 25	231	409	392	578		w1118 + THIP vs. teq-/- + THIP	399.2	470.7	-71.55	32.88	31	27	3.078	110
Fly 26		421	239	265		teq-/- vs. teq-/- + THIP	316.8	470.7	-153.9	32.88	31	27	6.62	110
Fly 27		257	254	409
Fly 28		274	596
Fly 29		245	519
Fly 30		654	423
Fly 31		641	333
Average	289.6	399.194	316.839	470.741
SEM	20.5404	28.0356	21.4326	20.8313
N	25	31	31	27
SD	102.702	156.095	119.332	108.243

## Sheet: Figure 4C
	Night sleep					Normality tests
	w1118	w1118 + THIP	teq-/-	teq-/- + THIP		Kolmogorov-Smirnov test
Fly 1	354	441	643	678		KS distance	0.09357	0.1237	0.1809	0.111
Fly 2	436	643	647	559		P value	>0.10	>0.10	0.01	>0.10
Fly 3	382	456	576	678		Passed normality test (alpha=0.05)?	Yes	Yes	No	Yes
Fly 4	478	395	495	614		P value summary	ns	ns	*	ns
Fly 5	346	509	634	491
Fly 6	387	629	641	630		Number of values	25	31	31	27
Fly 7	344	615	606	619
Fly 8	304	673	482	597
Fly 9	431	479	629	549		Number of families	1
Fly 10	467	512	551	681		Number of comparisons per family	6
Fly 11	465	679	594	643		Alpha	0.05
Fly 12	629	598	601	585
Fly 13	453	310	580	617		Tukey's multiple comparisons test	Mean Diff.	95.00% CI of diff.	Below threshold?	Summary	Adjusted P Value
Fly 14	605	587	562	674		w1118 vs. w1118 + THIP	-91.96	-156.3 to -27.59	Yes	**	0.002	A-B
Fly 15	671	507	558	560		w1118 vs. teq-/-	-122.5	-186.9 to -58.14	Yes	***	<0.001	A-C
Fly 16	388	590	503	676		w1118 vs. teq-/- + THIP	-168.5	-235.0 to -102.1	Yes	***	<0.001	A-D
Fly 17	540	542	441	615		w1118 + THIP vs. teq-/-	-30.55	-91.37 to 30.28	No	ns	0.56	B-C
Fly 18	237	432	603	649		w1118 + THIP vs. teq-/- + THIP	-76.56	-139.6 to -13.52	Yes	*	0.01	B-D
Fly 19	496	522	562	550		teq-/- vs. teq-/- + THIP	-46.01	-109.0 to 17.03	No	ns	0.23	C-D
Fly 20	285	529	624	705
Fly 21	296	524	609	670		Test details	Mean 1	Mean 2	Mean Diff.	SE of diff.	n1	n2	q	DF
Fly 22	466	704	256	659		w1118 vs. w1118 + THIP	448	540	-91.96	24.68	25	31	5.271	110
Fly 23	652	494	598	524		w1118 vs. teq-/-	448	570.5	-122.5	24.68	25	31	7.021	110
Fly 24	564	704	498	594		w1118 vs. teq-/- + THIP	448	616.6	-168.5	25.48	25	27	9.354	110
Fly 25	525	408	621	623		w1118 + THIP vs. teq-/-	540	570.5	-30.55	23.32	31	31	1.853	110
Fly 26		448	485	639		w1118 + THIP vs. teq-/- + THIP	540	616.6	-76.56	24.16	31	27	4.48	110
Fly 27		494	592	568		teq-/- vs. teq-/- + THIP	570.5	616.6	-46.01	24.16	31	27	2.693	110
Fly 28		462	672
Fly 29		492	638
Fly 30		682	562
Fly 31		680	624
Average	448.04	540	570.548	616.556
SEM	23.7312	18.2871	14.6785	10.5132
N	25	31	31	27
SD	118.656	101.818	81.7263	54.6283

## Sheet: Figure 4D
	sleep bout duration					Normality test
	w1118	w1118 + THIP	teqf01792	teqf01792+ THIP		Kolmogorov-Smirnov test
Fly 1	13.0513	22.5122	25.7619	107.333		KS distance	0.1779	0.2657	0.1217	0.2357
Fly 2	23.875	65.0526	33.2333	36.64		P value	0.04	<0.001	>0.10	<0.001
Fly 3	21.4483	35.1429	18.6429	46.9545		Passed normality test (alpha=0.05)?	No	No	Yes	No
Fly 4	28.7812	25.0968	14.7	21.02		P value summary	*	***	ns	***
Fly 5	16.4828	32.2083	18.8085	20.0714
Fly 6	38.8125	116	21	32.4242		Number of values	25	31	31	27
Fly 7	17.4333	32.7353	26.6	25.3243
Fly 8	28.5	68.8333	21.9394	21.3542		Kruskal Wallis test
Fly 9	30.4348	15.8909	21.7692	38.9655		Number of families	1
Fly 10	53.9286	31.05	18.1957	65.1111		Number of comparisons per family	6
Fly 11	40.5789	34	22.9268	35.2059		Alpha	0.05
Fly 12	41.9583	73.6923	19.377	34.5312
Fly 13	43.2	12.2264	21.0286	30.3714		Dunn's multiple comparisons test	Mean rank diff.	Significant?	Summary	Adjusted P Value
Fly 14	30.8788	37.25	17.62	29.1818		w1118 vs. w1118 + THIP	-13.75	No	ns	0.73	A-B
Fly 15	23.9535	41.0714	24.5882	19.18		w1118 vs. teqf01792	21.65	No	ns	0.09	A-C
Fly 16	24.8182	23.2222	23.5862	59.4286		w1118 vs. teqf01792+ THIP	-6.115	No	ns	>0.99	A-D
Fly 17	53	29.0345	11.7857	27.0698		w1118 + THIP vs. teqf01792	35.4	Yes	***	<0.001	B-C
Fly 18	28.1176	27.5455	26	27.7436		w1118 + THIP vs. teqf01792+ THIP	7.637	No	ns	>0.99	B-D
Fly 19	21.2812	30.8387	18.8462	20.82		teqf01792 vs. teqf01792+ THIP	-27.77	Yes	**	0.008	C-D
Fly 20	20.619	53.2353	29.3793	56.3043
Fly 21	63	123	41.7273	62.4091		Test details	Mean rank 1	Mean rank 2	Mean rank diff.	n1	n2	Z
Fly 22	14.22	96.5333	9.5238	29.4146		w1118 vs. w1118 + THIP	58.2	71.95	-13.75	25	31	1.548
Fly 23	51.6316	29.5	23.561	21.5652		w1118 vs. teqf01792	58.2	36.55	21.65	25	31	2.437
Fly 24	44.9583	107.167	29.6	23		w1118 vs. teqf01792+ THIP	58.2	64.31	-6.115	25	27	0.6665
Fly 25	29.5769	22.6944	26.2564	34.2		w1118 + THIP vs. teqf01792	71.95	36.55	35.4	31	31	4.217
Fly 26		25.9118	21.6765	28.3438		w1118 + THIP vs. teqf01792+ THIP	71.95	64.31	7.637	31	27	0.8777
Fly 27		22.0882	29.1724	28.7353		teqf01792 vs. teqf01792+ THIP	36.55	64.31	-27.77	31	27	3.191
Fly 28		23	32.6667
Fly 29		35.0952	46.28
Fly 30		42.0625	15.6875
Fly 31		110.083	17.5091
Average	32.1816	46.5734	23.5306	36.3964
SEM	2.73663	5.74957	1.40619	3.73945
N	25	31	31	27
SD	13.6831	32.0122	7.82934	19.4308

## Sheet: Figure 4E
	Total sleep bouts					Normality tests
	w1118	w1118 + THIP	teqf01792	teqf01792+ THIP		Kolmogorov-Smirnov test
Fly 1	39	41	42	12		KS distance	0.135	0.09663	0.09238	0.1026
Fly 2	32	19	30	25		P value	>0.10	>0.10	>0.10	>0.10
Fly 3	29	21	42	22		Passed normality test (alpha=0.05)?	Yes	Yes	Yes	Yes
Fly 4	32	31	50	50		P value summary	ns	ns	ns	ns
Fly 5	29	24	47	42
Fly 6	16	10	45	33		Number of values	25	31	31	27
Fly 7	30	34	30	37
Fly 8	22	18	33	48		ANOVA summary
Fly 9	23	55	52	29		F	12.45
Fly 10	14	20	46	18		P value	<0.001
Fly 11	19	35	41	34		P value summary	***
Fly 12	24	13	61	32		Significant diff. among means (P < 0.05)?	Yes
Fly 13	20	53	35	35		R squared	0.2535
Fly 14	33	24	50	44
Fly 15	43	14	34	50		Tukey multiple comparison test
Fly 16	22	45	29	21		Number of families	1
Fly 17	18	29	56	43		Number of comparisons per family	6
Fly 18	17	22	38	39		Alpha	0.05
Fly 19	32	31	52	50
Fly 20	21	17	29	23		Tukey's multiple comparisons test	Mean Diff.	95.00% CI of diff.	Below threshold?	Summary	Adjusted P Value
Fly 21	10	8	22	22		w1118 vs. w1118 + THIP	-0.6916	-8.294 to 6.911	No	ns	>0.99	A-B
Fly 22	50	15	42	41		w1118 vs. teqf01792	-14.79	-22.39 to -7.186	Yes	***	<0.001	A-C
Fly 23	19	28	41	46		w1118 vs. teqf01792+ THIP	-8.944	-16.79 to -1.094	Yes	*	0.02	A-D
Fly 24	24	12	25	40		w1118 + THIP vs. teqf01792	-14.1	-21.28 to -6.913	Yes	***	<0.001	B-C
Fly 25	26	36	39	35		w1118 + THIP vs. teqf01792+ THIP	-8.252	-15.70 to -0.8074	Yes	*	0.02	B-D
Fly 26		34	34	32		teqf01792 vs. teqf01792+ THIP	5.845	-1.600 to 13.29	No	ns	0.18	C-D
Fly 27		34	29	34
Fly 28		32	39			Test details	Mean 1	Mean 2	Mean Diff.	SE of diff.	n1	n2	q	DF
Fly 29		21	25			w1118 vs. w1118 + THIP	25.76	26.45	-0.6916	2.914	25	31	0.3356	110
Fly 30		32	64			w1118 vs. teqf01792	25.76	40.55	-14.79	2.914	25	31	7.177	110
Fly 31		12	55			w1118 vs. teqf01792+ THIP	25.76	34.7	-8.944	3.009	25	27	4.204	110
						w1118 + THIP vs. teqf01792	26.45	40.55	-14.1	2.754	31	31	7.24	110
Average	25.76	26.4516	40.5484	34.7037		w1118 + THIP vs. teqf01792+ THIP	26.45	34.7	-8.252	2.854	31	27	4.089	110
SEM	1.86036	2.16712	1.96465	2.03027		teqf01792 vs. teqf01792+ THIP	40.55	34.7	5.845	2.854	31	27	2.896	110
N	25	31	31	27
SD	9.30179	12.066	10.9387	10.5496

## Sheet: Figure 4F
	Long term memory
	w1118	w1118 + THIP	teq -/-	teq -/- + THIP			Normality test
BR 1	-0.0862434	-0.0542206	-0.189815	-0.167824			Kolmogorov-Smirnov test
BR 2	0.02777	0.0439	-0.076	0.1729			KS distance	0.1668	0.1936	0.1354	0.1032
BR 3	0.214375	0.00605778	0.222222	0.275758			P value	>0.10	>0.10	>0.10	>0.10
BR 4	-0.109606	0.171429	-0.147878	-0.0326923			Passed normality test (alpha=0.05)?	Yes	Yes	Yes	Yes
BR 5	0.187063	0.183333	0.00909091	0.149412			P value summary	ns	ns	ns	ns
BR 6	0.044757	0.220833	0.00461538	0.00287356
BR 7	0.0350529	-0.0333333	-0.234914	0.08125			Number of values	11	11	11	11
BR 8	0.144792	0.0357143	-0.0285714	0.0179487
BR 9	0.166667	-0.0172414	-0.0376838	0.0351044			Unpaired t test (teq v/s teq THIP)
BR 10	0.236772	0.0769231	-0.216296	0.108974			P value	0.03
BR 11	-0.0034965	-0.00119048	0.0769231	0.133571			P value summary	*
							Significantly different (P < 0.05)?	Yes
Average	0.0779912	0.0574731	-0.0562097	0.0706614			One- or two-tailed P value?	Two-tailed
SEM	0.0359685	0.0284346	0.0413991	0.0357328			t, df	t=2.320, df=20
N	11	11	11	11
SD	0.119294	0.0943068	0.137305	0.118512			Unpaired t test (w1118 v/s teq)
							P value	0.02
							P value summary	*
							Significantly different (P < 0.05)?	Yes
							One- or two-tailed P value?	Two-tailed
							t, df	t=2.447, df=20
							Unpaired t test W1118 (thip) v/s Teq (THIP)
							P value	0.78
							P value summary	ns
							Significantly different (P < 0.05)?	No
							One- or two-tailed P value?	Two-tailed
							t, df	t=0.2888, df=20

## Sheet: Figure 4G
	LTM after sleep deprivation						Normality test
	w1118 + THIP	w1118 + THIP+SD	teq -/- + THIP	teq -/- + THIP+SD			Shapiro-Wilk test
BR 1	0.175	0.235	0.0297	0.10625			W	0.9222	0.8916	0.7745	0.9998
BR 2	0.258823	0.0168	0.25	0.03			P value	0.46	0.36	0.05	0.97
BR 3	0.238	0.06	0.2428	-0.05			Passed normality test (alpha=0.05)?	Yes	Yes	Yes	Yes
							P value summary	ns	ns	ns	ns
Average	0.223941	0.103933	0.174167	0.02875
SEM	0.025198	0.0667094	0.0722632	0.0451098
N	3	3	3	3			Unpaired t test (w1118 THIP) v/s W1118 sleep dep (THIP)
SD	0.0436442	0.115544	0.125164	0.0781325			P value	0.17
							P value summary	ns
							Significantly different (P < 0.05)?	No
							One- or two-tailed P value?	Two-tailed
							t, df	t=1.683, df=4
							Unpaired t test teq (THIP) v/s Teq Sleep dep (THIP)
							P value	0.002
							P value summary	**
							Significantly different (P < 0.05)?	Yes
							One- or two-tailed P value?	Two-tailed
							t, df	t=7.096, df=4
