# Supplementary material for: Tequila, the Serine Protease, Is Involved in Sleep-Dependent Memory Consolidation in Drosophila
Source: eNeuro. 2025 Aug 27;12(8):ENEURO.0566-24.2025. doi: 10.1523/ENEURO.0566-24.2025 (PMC12501825; doi:10.1523/ENEURO.0566-24.2025)
Supplement: Raw data — This manuscript contains extended data, including the raw data for the figures. Figure 1- Raw data and statistical tests for Figure 1; Figure 1-1- Raw data and statistical tests for extended data of Figure 1; Figure 2- Raw data and statistical tests for Figure 2; Figure 3- Raw data and statistical tests for Figure 3, Figure 4- Raw data and statistical tests for Figure 4; Figure 4-1- Raw data and statistical tests for extended data of Figure 4; Figure 5- Raw data and statistical tests for Figure 5; Light and deep sleep fragmentation analysis in Drosophila- Python code and readme file used for analysis. Download Raw data, ZIP file. [file eneuro-12-ENEURO.0566-24.2025-s003.zip › Rawdata/Figure 4-1.xlsx]

## Sheet: Figure S2A
	Sleep Profile w1118																																					Sleep Profile w1118 + THIP
	Fly 1	Fly 2	Fly 3	Fly 4	Fly 5	Fly 6	Fly 7	Fly 8	Fly 9	Fly 10	Fly 11	Fly 12	Fly 13	Fly 14	Fly 15	Fly 16	Fly 17	Fly 18	Fly 19	Fly 20	Fly 21	Fly 22	Fly 23	Fly 24	Fly 25	Fly 26	Fly 27	Fly 28	Fly 29	Fly 30	Fly 31	Fly 32	Average	SEM	N	SD		Fly 1	Fly 2	Fly 3	Fly 4	Fly 5	Fly 6	Fly 7	Fly 8	Fly 9	Fly 10	Fly 11	Fly 12
Bin 1	0	0	1	0	0	0	0	0	0	0	0	0	0	0	0	0	0	0	0	0	0	0	0	0	0	5.5	2.5	0	0	0	3	0	0.375	0.205764	32	1.16398		0	2.5	9.5	20.5	12.5	0	0	0	0	5.5	3	2.5
Bin 2	0	0	2.5	0	0	0	0	0	0	0	3.5	0	0	0	0	0	0	0	0	0	7	0	0	0	0	7.5	0	0	0	0	0	0	0.640625	0.33393	32	1.88899		6.5	19.5	24.5	28	21	0	10.5	3	2.5	25.5	5.5	7.5
Bin 3	0	0	5	0	0	11	10	0	0	0	5	0	0	0	0	0	5	0	0	2.5	7	0	5.5	3.5	3	23.5	9.5	2.5	8.5	0	5.5	0	3.34375	0.895902	32	5.06799		14	18.5	21	25.5	24	0	20.5	11.5	12.5	23.5	14.5	20
Bin 4	9.5	0	6	0	0	16.5	13.5	0	2.5	0	8.5	4	0	0	0	0	0	0	3	3.5	12	0	5.5	4	4.5	26.5	6	0	6	0	10.5	3	4.53125	1.07363	32	6.07339		23	24	20	20	24.5	0	25	11	19	26	25.5	29.5
Bin 5	9	3.5	11.5	9.5	6	24.5	14.5	2.5	3	11.5	20	4	3.5	0	4.5	0	0	13.5	9	7.5	20.5	0	17.5	5	7.5	20.5	20	0	12.5	2.5	17	16.5	9.28125	1.29864	32	7.34621		27	26.5	27.5	21.5	28.5	6	20.5	16	21	27	28	30
Bin 6	15.5	4	29.5	10	7	25	15.5	7	10	21	24.5	12.5	17	0	12.5	2	0	7	8.5	25	19	0	27.5	10.5	7.5	23	15	9	20.5	7.5	19	26	13.6875	1.52924	32	8.6507		30	28.5	24.5	17.5	26.5	13	28	18.5	23.5	26.5	20	28
Bin 7	14	15	29.5	24	17.5	27.5	18.5	9	15	17.5	30	24.5	23	0	15	8.5	0	17.5	27.5	19.5	27.5	10.5	20	14.5	26.5	27.5	20	15	18.5	19.5	21.5	20	18.5625	1.33666	32	7.56131		30	27	25.5	25.5	27	12	27	21	18.5	26.5	27.5	29.5
Bin 8	21.5	15	30	28.5	28	26	27.5	12	16	28.5	24.5	20	23.5	0	24.5	24	14.5	27.5	28.5	30	28.5	9.5	27	17	29.5	24	19	20	22	24.5	29	19	22.4688	1.2274	32	6.94325		30	28.5	29	27.5	25.5	28.5	29.5	23	23	28.5	30	30
Bin 9	16.5	23.5	30	27.5	29.5	22.5	26.5	17	17.5	28.5	29.5	24.5	23.5	0	26.5	29	16	29	29	22.5	26	19.5	29	25	29.5	16	24.5	16	18.5	30	27.5	14	23.25	1.17882	32	6.66841		30	29	24.5	23.5	27	29.5	27	27.5	21.5	29.5	26.5	30
Bin 10	24	15	30	30	21.5	22	29	22	20.5	23	29.5	29.5	26	0	28	28.5	20	29	29	30	29.5	1.5	27.5	29	26.5	25	27	20	22	29	30	29	24.4531	1.29891	32	7.34777		30	29	25.5	27	28.5	24.5	27	24	23.5	29.5	30	27
Bin 11	19.5	30	30	26.5	27	24.5	26.5	20.5	26.5	28	30	23.5	30	2.5	29.5	29.5	26.5	27.5	23.5	30	29	15	26.5	24.5	28	21.5	26	16	23.5	30	30	13	24.8281	1.08709	32	6.14949		29	30	20.5	27	29	21.5	29.5	21.5	15.5	29.5	29.5	25
Bin 12	24.5	28	28.5	27.5	29.5	25.5	27	21	30	27.5	25.5	28.5	29	3	29.5	28.5	26.5	30	27.5	30	30	19	29.5	26	30	25	26	22	30	30	30	26.5	26.5938	0.907084	32	5.13124		30	29.5	23.5	21.5	23.5	18	28.5	20	27	29.5	30	28.5
Bin 13	21.5	29.5	24.5	27	28.5	30	30	29.5	30	26	30	29.5	27.5	6	29.5	15	21	29	23	30	30	19	29.5	30	30	18	27	27	30	30	28	21.5	26.1562	0.981543	32	5.55244		29.5	29	29	29	27	16	24.5	27.5	24.5	29.5	30	30
Bin 14	21.5	30	29	29.5	29.5	29.5	23.5	27.5	30	21	29.5	30	27.5	4.5	29	14	25	29	29	30	29	25.5	20.5	29	30	30	25.5	18.5	26.5	30	19.5	19	25.6719	1.03044	32	5.82903		29	30	28.5	26	27	22	29.5	24.5	26	30	29.5	28
Bin 15	25.5	30	30	27.5	30	29	27.5	24	27.5	26	29.5	28.5	29.5	0	27.5	10.5	24.5	16	18	30	29.5	9.5	27.5	17.5	30	21.5	18	21.5	29	28	25.5	16	23.8906	1.28964	32	7.29531		29.5	30	21.5	29	30	15	28	22	29.5	28	27	28.5
Bin 16	14.5	30	30	24	30	27.5	27.5	27	9	20.5	29.5	28	30	3.5	27.5	5	29.5	7	24	20	30	9	27.5	29.5	30	24	20	29.5	29.5	29	29.5	20	23.4844	1.47518	32	8.34487		27.5	29	30	26.5	27	20.5	29.5	25	30	30	29	24
Bin 17	26.5	30	12.5	25	25	29.5	29.5	18	2	19	24.5	28.5	28.5	18.5	1.5	14	26.5	9	23	24	30	1	25.5	9.5	20	16.5	28.5	21	28.5	21	30	12	20.5781	1.55706	32	8.80809		30	30	28	23	24.5	15	20.5	23	26.5	26	28.5	24.5
Bin 18	24.5	29.5	10	24	19	28.5	28.5	5.5	7.5	6	27.5	29.5	30	0	0	15	19.5	16.5	10	20.5	30	3	14.5	21	10	25.5	23	14	14	20.5	25.5	9	17.5469	1.65258	32	9.34842		30	30	25	19.5	30	26	29.5	25	30	29.5	30	29
Bin 19	15	30	5.5	20.5	22	16	26.5	0	10	11.5	27.5	29.5	29.5	2.5	10.5	7.5	5.5	8	4	19.5	24	3	9	22.5	12.5	15	7	6.5	3.5	0	18.5	0	13.2031	1.68931	32	9.55617		30	24.5	30	28.5	27.5	17.5	29	25	29	28.5	30	23.5
Bin 20	0	29	12.5	16.5	14	9.5	29.5	0	16.5	15	22	24	13.5	1	1.5	0	12	10	0	23	8.5	5	2.5	20.5	2.5	16	10.5	9.5	16.5	0	14	12.5	11.4844	1.53331	32	8.67373		23.5	28.5	23.5	26	27.5	20.5	27	26	29	30	29	29
Bin 21	5.5	27.5	8.5	7.5	18	3.5	30	4.5	0	7.5	5.5	23	15.5	0	8.5	0	11.5	7	0	21.5	15	0	2.5	18	6	18	14.5	11.5	12	0	25	13.5	10.6562	1.5287	32	8.64762		26	24.5	23.5	27.5	28	6	28	21.5	28	25.5	28	25
Bin 22	5.5	5.5	16	0	13	2	19	3.5	3	4.5	0	15	6.5	0	0.5	0	3	3	0	5	0	0	0	10	0	17.5	8	0.5	0	0	0.5	4.5	4.5625	1.01767	32	5.75683		10	20.5	17.5	26.5	29	9	23	23	26.5	23	25	20.5
Bin 23	0	0	5.5	0	10	7.5	27	0	0	0	0	9	0	0	0	0	0	0	0	0	0	0	0	3.5	0	15.5	2	0	0	0	0	1.5	2.54688	1.02768	32	5.81344		4	19	3	19	22	0	13.5	8.5	14.5	12.5	15.5	13.5
Bin 24	0	0	0	0	2.5	0	19.5	0	0	0	0	1.5	0	0	0	0	0	0	0	0	2.5	0	0	0	0	12	0	0	0	0	0	2.5	1.26562	0.705674	32	3.9919		5	7.5	0	28	28.5	0	3	0.5	2.5	0	2.5	0
Bin 25	0	0	0	0	0	0	0	0	0	0	0	0	0	0	0	3	0	0	0	0	0	0	0	3.5	0	1	0	0	0	0	0	0	0.234375	0.143727	32	0.813043		0	0	9.5	18.5	6	0	0	0	12.5	0	0	0
Bin 26	0	0	7	1.5	0	3.5	0	7.5	3	0	0	0	1	9.5	0	10	0	9.5	4.5	0	0	0	0	25.5	0	13.5	0	0	7.5	0	0	0	3.23438	0.996209	32	5.63541		17	0	27	30	7.5	0	16.5	0	24	0	13.5	0
Bin 27	0	7.5	26	28.5	0	17.5	0	3	7.5	0	6.5	0	8	21.5	0	30	0	30	30	19	0	7.5	9.5	24	0	13	10.5	8	24.5	2.5	3	0	10.5469	1.92269	32	10.8764		29.5	12.5	30	27	19.5	20.5	27	14.5	29	26.5	30	19
Bin 28	0	25	21	29	1	19	6.5	18.5	26.5	9.5	25.5	11	23.5	24.5	2.5	29	18.5	29.5	30	28	8.5	7	28	30	0	25	10	7.5	27.5	17	6	3	17.1094	1.85754	32	10.5079		30	29.5	30	29.5	24	21.5	21.5	21.5	30	29.5	27.5	24
Bin 29	7.5	23.5	28.5	30	16	26.5	25	19	30	15	29	16.5	30	17.5	21.5	28.5	29	29.5	30	30	18	10	23.5	26	24.5	20.5	16.5	18	30	27	26	9.5	22.875	1.19432	32	6.75612		27.5	25.5	28	30	29.5	18.5	28.5	22.5	27.5	26	30	29.5
Bin 30	22	29.5	21.5	30	29	27.5	25	27	30	15	30	26.5	25.5	21	29	23	28	29	30	30	30	5.5	29	29.5	19.5	29	13.5	26	23	23.5	26.5	9	24.7656	1.11803	32	6.32454		17	27	30	28	25.5	23	19	24	30	28	30	30
Bin 31	30	27	28	26.5	21.5	28	28.5	27.5	30	21	30	18.5	28.5	6	28.5	24.5	26.5	27.5	26.5	30	26.5	19	30	20	26	24	13	7.5	23	28	30	5.5	23.9688	1.24372	32	7.03555		24	30	29	29.5	29.5	23.5	19.5	26	25	30	30	30
Bin 32	16	25	25	28	23	23.5	24.5	19.5	29.5	23.5	30	25	28	8.5	29.5	24.5	26	29	27	29.5	30	25	27	21.5	21.5	22.5	0	23	24.5	30	30	12	23.7969	1.179	32	6.66945		24.5	21	27.5	23.5	21.5	30	28	24.5	29	25	30	30
Bin 33	21.5	27.5	23	28.5	19.5	23.5	29	14.5	24.5	30	30	23.5	19	12	29.5	22	24.5	30	28.5	15	29	23.5	19	30	25	30	2	24	17	25.5	30	11.5	23.1875	1.19575	32	6.76417		25	30	30	25.5	28.5	28.5	20	25.5	28.5	30	30	29.5
Bin 34	29.5	25.5	26	18.5	15	19	28.5	8	30	26.5	30	26.5	16	9	29.5	26	11	29.5	30	15	25	22	30	20.5	11	29.5	3.5	25.5	28.5	30	29.5	8	22.25	1.45237	32	8.21584		30	23.5	30	30	30	15	22.5	24	30	30	30	30
Bin 35	14.5	24	29	30	14.5	25	30	7	26	22.5	18.5	23.5	22	19.5	30	23.5	0	30	26	17	30	21.5	21.5	21.5	0	11.5	22	24	21	19.5	30	14.5	20.9219	1.41031	32	7.9779		30	30	24.5	25	27.5	30	30	24.5	29	25	30	30
Bin 36	0	29.5	30	26	10	28.5	30	6.5	30	30	19.5	16	19	23.5	27	30	0	20	30	30	16.5	0	22.5	27.5	19.5	20	8	30	21.5	18	29.5	18	20.8281	1.69701	32	9.59974		24	26	30	25	25.5	30	24.5	27.5	27	23.5	30	29
Bin 37	0	30	21	12	24.5	28	30	6	30	24	30	29.5	24	18	28.5	29	1.5	24.5	26	30	19	20	22	27.5	14.5	28.5	22	29	26.5	28	15	11.5	22.1875	1.49676	32	8.46697		26.5	26.5	29	24	24.5	23.5	20.5	24	27	28	30	30
Bin 38	12.5	30	27.5	23.5	14.5	29.5	30	14	30	25.5	30	23	21	28.5	30	27	19	26	26	30	24	30	15	26	20	27.5	30	16	15.5	23	26.5	7	23.6875	1.13164	32	6.40155		30	22	24.5	30	24	29	26.5	30	29	27	28.5	30
Bin 39	29	25	27.5	21.5	15	26.5	23.5	18	27.5	27	30	19.5	12	29.5	30	30	26.5	30	25	29.5	30	17	11	30	9.5	30	14.5	17	29	28	30	14.5	23.8438	1.19104	32	6.73752		22	27	30	30	30	30	21	26.5	29.5	28	29.5	30
Bin 40	30	28.5	11	17	26	28.5	28.5	13.5	15	18.5	28.5	30	21.5	30	24.5	27.5	18.5	30	29.5	30	28.5	19.5	26.5	30	14.5	30	17	23.5	30	28.5	30	18.5	24.4688	1.08019	32	6.11046		28.5	25	27	16.5	25	27	19	23.5	27.5	30	30	30
Bin 41	30	30	26	29.5	4.5	15	29	21.5	24.5	22	30	30	26	28	12	26	28.5	29.5	30	25	26	30	30	19	21	28.5	30	15	29	27.5	30	26.5	25.2969	1.10142	32	6.23059		28	30	27	23.5	29	30	19	24	29	24.5	30	26
Bin 42	24.5	28.5	28.5	29.5	0	21.5	25	26	28	15	29.5	26	28.5	22	18.5	28	4.5	29.5	26.5	15	10	30	23	25.5	7.5	30	27.5	1.5	20.5	30	24	29	22.2812	1.55493	32	8.79602		24.5	10	27	26	24.5	27	29.5	27.5	26	25	27.5	29.5
Bin 43	18	30	10.5	29.5	14.5	28	25.5	17	16	15	18	10	6.5	25	28	19.5	13.5	30	28	9	7.5	27.5	11	25	5	29	17.5	12.5	16.5	25	19.5	8	18.6094	1.40863	32	7.96842		27.5	10	22.5	26	30	21.5	20	24.5	30	29.5	30	17.5
Bin 44	7	24	26.5	10.5	10.5	26.5	27.5	5	25.5	16	15	14	3.5	19.5	26.5	13.5	7	26.5	24.5	15	21	9	0	26.5	0	16.5	17.5	9.5	18	14	30	12	16.1875	1.51733	32	8.58332		21.5	22	22.5	19	30	30	11.5	20.5	24	25	24	5.5
Bin 45	17	14	14	14	12.5	17	14	16.5	15	12	21.5	14	15	22.5	13	9	0	28.5	29.5	23	15	13	10	20	0	19.5	12.5	15	19	27	20.5	1.5	15.4688	1.23844	32	7.00569		21	19.5	24	23.5	28.5	30	18	21.5	28.5	29.5	27	21.5
Bin 46	10.5	0	19.5	15	0	13	21	16	9	27	25.5	12.5	21	13	5	8.5	0	29	23.5	7.5	23	13.5	16	25.5	0	28	8	1	9.5	15	19.5	0	13.6094	1.61578	32	9.14025		16.5	14	26.5	17.5	29	27.5	25	0	23	13.5	29.5	18
Bin 47	4	0	7	4.5	0	0	15	6	22	14.5	15	2	30	8	13.5	14	0	30	25	9.5	11.5	4	0	28	0	30	0	0	16	4.5	24	0	10.5625	1.8353	32	10.382		19.5	24.5	18	30	23	28.5	13	13	23.5	29	27	18
Bin 48	0	0	5	0	0	0	3	0	2.5	3	7	0	16.5	8	4	6	0	11	12	0	0	0	0	2.5	0	17	2.5	0	0	5.5	15	0	3.76562	0.928107	32	5.25017		7	3	22.5	24	20	10.5	3	10	10.5	18	17	13.5
[truncated: 24 more columns]

## Sheet: Figure S2B
	Day-sleep-time
	w1118	w1118 + THIP		Normality test
Fly 1	155	482		Kolmogorov-Smirnov test
Fly 2	328	593			w1118	w1118 + THIP
Fly 3	240	282		KS distance	0.108	0.06485
Fly 4	443	383		P value	>0.10	>0.10
Fly 5	132	264		Passed normality test (alpha=0.05)?	Yes	Yes
Fly 6	234	526		P value summary	ns	ns
Fly 7	179	498
Fly 8	323	565		Number of values	25	31
Fly 9	269	395
Fly 10	288	109		Unpaired t test
Fly 11	306	508		P value	0.004
Fly 12	377	360		P value summary	**
Fly 13	411	338		Significantly different (P < 0.05)?	Yes
Fly 14	408	296		One- or two-tailed P value?	Two-tailed
Fly 15	347	68		t, df	t=3.020, df=54
Fly 16	158	455
Fly 17	414	300
Fly 18	241	174
Fly 19	185	434
Fly 20	148	376
Fly 21	334	460
Fly 22	245	701
Fly 23	329	332
Fly 24	515	575
Fly 25	231	409
Fly 26		421
Fly 27		257
Fly 28		274
Fly 29		245
Fly 30		654
Fly 31		641
Average	289.6	399.194
Standard Deviation	102.702	156.095
N number	25	31
SEM	20.5404	28.0356

## Sheet: Figure S2C
	Night sleep			Normality test
	w1118	w1118 + THIP		Kolmogorov-Smirnov test
Fly 1	354	507			w1118	w1118 + THIP
Fly 2	436	643		KS distance	0.09357	0.1327
Fly 3	382	456		P value	>0.10	>0.10
Fly 4	478	395		Passed normality test (alpha=0.05)?	Yes	Yes
Fly 5	346	509		P value summary	ns	ns
Fly 6	387	629
Fly 7	344	615		Number of values	25	31
Fly 8	304	673
Fly 9	431	479		Unpaired t test
Fly 10	467	512		P value	0.002
Fly 11	465	679		P value summary	**
Fly 12	629	598		Significantly different (P < 0.05)?	Yes
Fly 13	453	310		One- or two-tailed P value?	Two-tailed
Fly 14	605	587		t, df	t=3.215, df=54
Fly 15	671	507
Fly 16	388	590
Fly 17	540	542
Fly 18	237	432
Fly 19	496	522
Fly 20	285	529
Fly 21	296	524
Fly 22	466	704
Fly 23	652	494
Fly 24	564	704
Fly 25	525	408
Fly 26		448
Fly 27		494
Fly 28		462
Fly 29		492
Fly 30		682
Fly 31		680
Average	448.04	542.129
Standard Deviation	118.656	100.359
N number	25	31
SEM	23.7312	18.0249

## Sheet: Figure S2D
	w1118 SD	teq -/- SD		Normality test
BR 1	0.05	-0.027		Shapiro-Wilk test
BR 2	-0.1529	-0.0719		W	0.9602	0.8908
BR 3	-0.25	-0.016		P value	0.62	0.36
				Passed normality test (alpha=0.05)?	Yes	Yes
Average	-0.117633	-0.0383		P value summary	ns	ns
Standard Deviation	0.153078	0.0296137
N number	3	3		Unpaired t test
SEM	0.0883795	0.0170975		P value	0.43
				P value summary	ns
				Significantly different (P < 0.05)?	No
				One- or two-tailed P value?	Two-tailed
				t, df	t=0.8813, df=4
