# Supplementary material for: Tequila, the Serine Protease, Is Involved in Sleep-Dependent Memory Consolidation in Drosophila
Source: eNeuro. 2025 Aug 27;12(8):ENEURO.0566-24.2025. doi: 10.1523/ENEURO.0566-24.2025 (PMC12501825; doi:10.1523/ENEURO.0566-24.2025)
Supplement: Raw data — This manuscript contains extended data, including the raw data for the figures. Figure 1- Raw data and statistical tests for Figure 1; Figure 1-1- Raw data and statistical tests for extended data of Figure 1; Figure 2- Raw data and statistical tests for Figure 2; Figure 3- Raw data and statistical tests for Figure 3, Figure 4- Raw data and statistical tests for Figure 4; Figure 4-1- Raw data and statistical tests for extended data of Figure 4; Figure 5- Raw data and statistical tests for Figure 5; Light and deep sleep fragmentation analysis in Drosophila- Python code and readme file used for analysis. Download Raw data, ZIP file. [file eneuro-12-ENEURO.0566-24.2025-s003.zip › Rawdata/Figure 5.xlsx]

## Sheet: Figure 5A
	MB247>w1118																																						teqRNAixw1118
	Fly 1	Fly 2	Fly 3	Fly 4	Fly 5	Fly 6	Fly 7	Fly 8	Fly 9	Fly 10	Fly 11	Fly 12	Fly 13	Fly 14	Fly 15	Fly 16	Fly 17	Fly 18	Fly 19	Fly 20	Fly 21	Fly 22	Fly 23	Fly 24	Fly 25	Fly 26	Fly 27	Fly 28	Fly 29	Fly 30	Fly 31	Fly 32	Average	SEM	N	SD			Fly1	Fly2	Fly3	Fly4	Fly5	Fly6	Fly7	Fly8	Fly9	Fly10	Fly11
Bin 1	0.2	0.6	0	0	0.4	0	0	14.4	0	1.6	0.8	0.4	0	0	0	10	0	0.2	12.2	0.2	23.6	0	0	0.2	0	0	0.4	0.4	0	0	3.8	1	2.2	0.926013	32	5.23832			14.6	11.6	1.6	5.4	8	6	6.2	3.2	11.4	4.8	6
Bin 2	0	0	0	0	0	0	0	18	0	0	0	0	0	0	1.2	12	0	0	12	0	26.2	0	0	0	0	1.6	0	6.2	0	0	5.6	2.2	2.65625	1.06034	32	5.99817			11.8	18.8	0	6	6.8	5.8	5.6	4.4	6	3.2	14.6
Bin 3	0	0	0	0	0	0	0	21	0	2.2	0	0	0	0	2.6	17.4	0	0	13.2	0	28.4	0	0	0	0	7.8	1.4	13.6	0	0	6	5.6	3.725	1.25283	32	7.08709			22	17	2.4	7.2	7.6	6	6.8	4.6	14.6	11	19
Bin 4	0	5.8	0	0	2	0	0	27.6	0	6.6	3	3.6	0	0	9	22.4	0	0	22.4	4.2	29.2	1.4	0	1.6	1.2	15.8	3.8	20.2	0	0	2.8	12.4	6.09375	1.55345	32	8.78763			25.2	18	6.8	18	16.8	13.2	6.8	6.6	24.4	20.2	29
Bin 5	0	6.6	1.4	0	9.8	0	1.2	29.2	4.2	10.4	7.2	11.6	1.2	0	20.6	28	2.6	10.6	28	11.2	30	7	0	10.8	4.6	24.4	16.2	26.2	2.4	4.8	8	23.4	10.675	1.75974	32	9.95462			29.2	28.8	5.8	24.8	29.2	24.2	14.8	20.6	28	26.6	28
Bin 6	2.4	12	5.8	0	12	0.8	9.6	29.6	7.6	20.6	14.2	24.4	3.6	0	28	30	17.4	17.4	28	27.4	30	20	0	22.4	8.6	25.4	22.8	30	11.4	6.8	12.2	27	15.8562	1.81197	32	10.25			29.6	30	20.2	30	30	29.8	26.4	27.4	29.4	29.8	30
Bin 7	12.8	23.2	20	9.2	21.4	3.4	22.4	30	19.8	23.2	11.8	25.6	12.6	1.6	26	29.6	25.4	21.8	29.8	26.6	27.8	28.4	4.4	25.2	20.2	28.4	25	28.2	20	23.4	15.8	27.6	20.9563	1.39289	32	7.87936			30	29.4	24.4	29.2	29.4	30	30	28.4	30	30	30
Bin 8	23.4	24.4	24	16.8	26.4	7.6	23	30	22	27.4	16.6	28.8	18	10.6	30	29.8	23.6	22.4	29	29.8	29.6	30	5.2	25.2	27	29.4	26.6	29.2	28.4	20	21	27	23.8188	1.14841	32	6.49641			30	29.2	27.2	29.8	29.8	30	30	29.2	30	30	29.6
Bin 9	25.6	26.6	28	24	25.6	16.4	28.8	30	27.8	29.6	22.8	28.4	27.4	18.2	30	30	28	25.6	30	29.6	29	29.2	14.6	26.8	29.2	30	30	30	25.8	28.6	26.8	29.8	26.9437	0.689102	32	3.89815			30	28	28.2	30	30	30	29.8	30	30	30	29.6
Bin 10	27.4	27.8	22.4	27.4	29.8	19.8	30	30	29.2	30	26.6	28.8	26	24.8	30	30	25.8	28.2	29.8	29.6	28.6	30	21.6	29.6	29.8	30	30	29.2	30	29	24.8	29.8	27.9938	0.474546	32	2.68444			30	29.8	30	30	30	30	29.6	30	29.8	30	29.8
Bin 11	29.4	28.4	25	29.8	30	24.6	28.4	30	29.6	30	29.6	27.4	28.4	30	30	29.6	29	27.6	30	30	30	30	24.8	28.8	29.6	30	30	30	30	29.8	23.2	29.6	28.8312	0.324171	32	1.83379			30	29.8	30	30	30	30	30	30	29.6	30	30
Bin 12	30	29.8	29	29.8	30	27.8	29.6	30	30	30	30	29.8	24.8	30	30	30	29.6	26.6	30	30	28.6	30	28.6	27	30	29.6	30	30	30	30	29.6	28.4	29.3313	0.212796	32	1.20375			30	29.6	30	28.2	30	29.8	30	30	30	30	30
Bin 13	30	29.6	26.4	30	29.8	29.4	29.2	30	30	30	30	30	25.8	30	30	29.8	27.4	28.6	30	30	30	30	27	30	28.4	29.6	30	30	30	29.8	28.2	29.8	29.3375	0.201447	32	1.13956			30	30	28.4	29.8	28.4	30	30	30	30	30	29.8
Bin 14	30	29.8	28	29.8	30	30	29.2	30	29.8	30	29.8	30	28.8	29.8	30	30	29.8	28.2	30	29.8	29.2	30	25.6	29.8	29.8	29.8	30	30	30	30	28.4	29.8	29.5375	0.157727	32	0.892241			30	29.6	27.8	30	29	30	30	30	30	30	29
Bin 15	29.8	30	30	29.6	30	25.4	28.6	30	30	28.2	30	30	28.4	29.2	29.8	30	28.4	27.6	28.4	29.6	29.8	29.6	29.4	28.2	30	30	30	28	30	30	29.4	30	29.2937	0.179623	32	1.0161			30	29.4	29.2	30	30	30	30	28.4	30	30	30
Bin 16	30	30	29.2	30	30	27	29.2	30	30	30	30	30	29.2	30	30	29.8	28.8	30	28.2	30	29.8	29.6	28.4	29.8	30	28.8	30	30	30	30	26.8	29.8	29.5125	0.148413	32	0.83955			30	29.8	27.4	30	29.8	30	28.8	28.2	30	29.8	29.8
Bin 17	30	29.4	28.4	29.8	29.8	26.6	28.6	30	30	30	30	30	29.8	30	29.8	29.2	29.4	28	29.4	30	29.8	29.8	28.6	25.6	30	30	30	27.8	30	30	28.2	29.8	29.3062	0.187705	32	1.06182			30	29.8	29.2	28.4	30	30	29.8	29.2	29.8	30	29
Bin 18	29.8	29.4	25	30	30	29.2	29.4	30	30	30	30	30	27.6	30	30	30	28.2	29.6	30	30	29.2	30	29.4	29.4	28.6	30	29.8	27.4	30	30	27.8	30	29.3687	0.192051	32	1.0864			30	30	27.4	30	29.8	30	30	27.6	30	30	27.6
Bin 19	29.8	29.6	23.8	29.8	30	27.8	29.8	30	29.8	30	30	29.8	24.2	30	28.8	30	28.6	29.6	30	29.8	29	30	28.8	27.6	29.8	30	30	22.8	30	30	25.2	29.4	28.8687	0.347155	32	1.9638			30	30	29.4	30	30	30	30	30	30	30	30
Bin 20	28.8	30	24.2	29.4	30	28.6	29.8	30	30	29.8	30	29.6	25	30	29.4	29.8	29.8	20.2	29.8	28.4	30	30	27.2	25.2	29.4	30	29.8	24.2	30	27.8	15.6	25	28.025	0.57539	32	3.2549			30	29.6	29.2	30	29.6	30	30	28.4	29.6	30	30
Bin 21	29.8	30	25.4	28.4	29.8	29.2	30	30	30	30	28	28.6	18	26.2	29.8	29.6	29.8	7.6	29.4	27	29.6	29.8	16.4	28.4	29.8	29.4	20.6	14	29.8	23	19.2	20.6	26.1625	0.995829	32	5.63326			30	30	29.8	30	29.8	29.8	30	29.4	29	29	28
Bin 22	28.8	29.4	21.6	26	29.2	26.4	27	30	24.8	30	20.8	29.6	7	19.6	27	27	15.6	2	29.8	22.4	27.8	28.6	8	16.6	22	24.8	9.8	6.6	25.2	22.4	17.2	15	21.8125	1.38654	32	7.84346			29.4	30	28.6	30	28.6	29.6	30	29.4	22	29.6	29.8
Bin 23	10	26.6	14.4	20.4	23.8	17.4	18.4	30	24.4	23.4	18.6	23.4	0.6	11.4	12.8	22	5.8	0	24.8	5.6	18.4	21.8	2.4	0	5.2	12.6	0	0	22.2	15.6	5	0	13.6563	1.66309	32	9.40787			23	24.2	17	23.6	24.6	23.6	21.2	23.6	10	22.8	21.4
Bin 24	5.2	21.2	7	14.8	18.2	6.8	2.6	29.8	22	18.4	15.8	10	0	3.2	5.2	18.8	2.2	0	23.6	2	23.2	9.2	0	0	5.4	1.4	0	0	11.2	9	1	0	8.975	1.54026	32	8.71303			24	23.2	11.8	20.8	28	13.4	12.8	11.2	2.4	11.4	17.4
Bin 25	0	0.4	0	0.4	0.6	0	0	2.2	0.8	0	0.4	4	0	0	0.4	1	0	0	1	0	4.2	0	0	0	0	0	0	0	0	0.2	0	0	0.4875	0.183698	32	1.03916			8.2	7	0.4	0.2	0.6	0.8	0.6	0	1.2	0.4	0
Bin 26	0	0	0	0	0	0	0	0	0	0	0	7.8	0	0	0.2	5.4	0	7.2	0	0	28.8	0	0	0	0	0.2	0	0	2.8	4.8	2	9.6	2.15	0.963433	32	5.45			24.8	13.8	19.4	1.6	1.8	18	2.4	0	18.2	0	16.6
Bin 27	2.6	1	0	0	15.4	0	6.4	6.8	4.4	4.6	7.6	21.2	0	0	16	25	7.8	26.2	20.8	9.6	30	0	0	0	0	16.6	0.8	14	12.2	5.2	15	23.8	9.15625	1.62069	32	9.16798			30	28.6	28.4	26.6	22	29.4	17.4	17.2	29.4	2	29
Bin 28	29	21.4	1.8	15	30	4.4	23.2	28	27.8	23.8	20.4	27.8	13.4	13	28.6	30	29.6	28.2	30	29.8	30	10.2	7.8	3.4	13.4	30	21.4	30	23.6	19	28	29.6	21.925	1.57264	32	8.89617			30	29.8	29.8	28.6	28.8	29	29	30	27.4	23	29.8
Bin 29	30	24	13.2	30	30	23.6	30	30	29.6	30	24	30	27.8	22.2	28.2	30	29.8	26.6	28.8	30	30	23.8	20.6	19.8	29.2	28.8	28.8	30	29.8	27.8	29.8	28.8	27.3437	0.693341	32	3.92213			30	30	30	30	29	29.4	30	30	30	28.4	26.6
Bin 30	29.8	24	26.4	27.6	30	28.8	30	29.8	29.2	30	23.8	30	25	28	30	30	26.6	28.6	29.4	29.8	30	27.8	23.8	27.6	30	28.8	27.8	29.2	29	26	28.8	29.8	28.2937	0.341639	32	1.9326			30	30	30	29.2	30	29.6	30	30	29.4	28.2	27.4
Bin 31	30	24	30	29.2	30	27.2	29.2	28.8	29.4	30	22.4	29.6	21	25.8	29.8	30	29.2	27.8	28.8	30	30	22.4	29.2	27.4	30	29	26.8	29.6	28.2	22.2	27	29.8	27.9312	0.466839	32	2.64084			30	28.6	30	30	29.8	29.6	29.4	30	30	29.4	28.8
Bin 32	30	24	29.2	27.2	29	28.8	28.2	29.4	28.8	29.8	18.8	30	25.2	25.4	28.6	29.2	29.6	28	29.4	30	30	21.2	22.2	27.4	30	28.8	24.4	27.6	29	23.2	29.6	29.4	27.5438	0.510685	32	2.88887			30	29.8	28.4	29.8	28.8	28.2	30	30	30	27.6	29.4
Bin 33	29	21.6	25.4	25.6	29	25.6	29.6	29.8	28.8	30	22.6	29	26.2	26	30	28.6	24.4	29	30	30	30	25.8	22.4	29.2	29	27.6	23	29.2	27.4	22.4	24	29.8	27.1875	0.478518	32	2.70691			30	29.6	30	30	30	30	30	30	29.6	28.4	29.4
Bin 34	29.4	22.8	25	27.2	30	26.6	28.6	29.2	28.2	29.8	20.8	29.6	22	17.2	29.4	28.6	23.6	29	29	29.8	30	24.8	27.4	28.6	29.4	28	24	30	27.4	21.4	28.4	29.4	27.0187	0.572642	32	3.23935			30	26	29.8	28.8	29.4	28.2	30	30	29	26.8	29.8
Bin 35	28.8	24.8	22.6	29.2	30	20.2	27.2	28.8	28.2	29.8	19.8	30	16.8	15.8	27	29.8	27.2	28.2	29.4	30	29.4	24	25.8	25.8	29.4	20	26.4	27.6	28.6	22.8	26	29.4	26.2125	0.695068	32	3.9319			29.8	29.6	30	28.2	28.6	28.4	30	30	29.4	29	28.4
Bin 36	29.2	25.4	9.8	29.2	30	20.6	27.4	27.6	29.4	30	26	26.8	14	23.6	28	30	26.2	29.8	29.8	29.8	30	27	19.4	21.6	27	22.2	14.4	26	29	23.6	27.4	30	25.6313	0.901696	32	5.10076			29.4	26.8	29.8	30	29	27.2	30	29.8	29.4	26.4	29.8
Bin 37	29.4	22	4.2	27.2	30	23.2	25	29.4	28.4	27.4	24.4	29.8	22.2	17.8	28.4	30	22.2	28.6	29.4	28.2	30	25.8	15.8	17.8	27.8	23	17.8	29.6	28.4	23.6	29.8	30	25.2062	0.992136	32	5.61237			30	30	28.8	29.4	28	30	30	30	29.4	22	29.4
Bin 38	29.8	24.2	6	27.2	29.2	19.8	22.8	28.2	29.8	28.4	25.2	30	15.8	21.6	28.4	30	24.2	28.4	29.4	30	30	29.6	12.2	18.6	25.6	27	27.2	28.2	27	25.2	29.4	30	25.575	0.991399	32	5.6082			30	28.6	28	30	27.6	27.6	29.6	30	30	22.8	27.2
Bin 39	27.4	26.2	9.2	26.6	29	23	29.8	29.2	30	30	26.8	30	24.8	22	28	30	26.6	26.4	27.6	29.6	30	29	14	19.6	19.8	20.8	27.8	30	25	25.2	26	30	25.9187	0.850958	32	4.81375			27	28.8	30	27.8	29.6	26	30	18.6	28	20.8	28.6
Bin 40	29.6	22.2	17.2	30	29.8	30	24.8	30	30	29.4	24.6	30	24.4	27	29.8	29.8	19	28.2	29.6	30	28	25.4	15.8	27.4	25.8	25.8	25	26.8	30	27.4	27.2	29.8	26.8687	0.663832	32	3.7552			30	29.2	29	29.4	29.6	30	30	25.6	29.4	23.8	30
Bin 41	30	24.4	25.2	27	30	29.6	25.4	30	29.4	28.6	27.2	30	23.6	23.8	29.8	29.4	27.6	29.6	29.8	30	30	28.4	16.2	30	29	25.6	26.8	30	29.6	23.4	29.4	29.2	27.75	0.529372	32	2.99458			30	28.2	30	29.2	29.8	28	29.6	29.8	28.4	24.8	29.6
Bin 42	30	22	27	27.8	27.4	30	24.4	30	28.6	30	30	30	27.4	22	21.2	30	27.6	29.8	29.8	25.8	30	27	20.4	27.2	20.2	29.4	26	30	29.2	27.4	28.8	30	27.3875	0.542559	32	3.06918			30	29.4	29.4	30	26.8	25.6	29.8	27.2	30	26.6	28.6
Bin 43	30	21	20	28	27.4	29.6	28	30	28.2	26.4	24.4	30	24.6	18.2	24	29	30	29.4	29.8	26.8	29.8	29	28.6	25	25.2	20.6	23	30	23.2	29.4	29.8	29.6	26.8125	0.600777	32	3.39851			30	30	29.4	29.8	28.2	30	30	24.4	29.6	21.2	28.8
Bin 44	29	24.2	25.4	26.2	27.8	27.2	23	29.4	26.8	25.6	21	30	22	22.6	21	26.4	26.4	24.8	30	24.6	28.2	19.4	30	24	20.2	25.6	24.4	23	20.8	23.6	21	25.4	24.9688	0.53203	32	3.00961			28.2	27	28.6	29.8	29.2	27.2	30	26	29.8	25.8	26.2
Bin 45	27.8	22.4	28.6	20.6	26	25	22	29.8	25.6	23.6	25	30	21.8	21.4	17.4	27.2	19.8	25.8	26	24.2	29.4	18.8	24.6	21.2	25.2	29	18.6	22.6	22.2	28.4	20.2	29.2	24.3563	0.628412	32	3.55483			30	29.2	27.6	25	22.6	19.6	30	18.8	29.6	16.4	27.4
Bin 46	22.8	22.6	21.8	29.4	28.8	17	19.8	28.8	26.6	21.6	23.2	30	15	18	21	26.8	21.6	26.4	24.6	22.2	30	13.6	21.6	25	18	13.2	23.4	29.6	6.8	24.6	20	29	22.5875	0.966669	32	5.4683			29.8	27.2	27.8	28.8	13.6	25.6	29.4	18	28.2	9.2	26.4
Bin 47	19.6	18.2	7.2	17.8	28.2	19.6	15.2	28.4	25.8	28.6	21.8	29	8.2	18	18.8	26.6	22.8	23.8	21.8	24	28.2	6.4	13.8	20.4	5.8	7.8	14.4	24	5.6	16	22	22.8	19.0813	1.26996	32	7.18399			27.4	22.4	27.8	20.8	20	17.8	27.4	9.8	28.4	7.6	22.8
Bin 48	10.4	18.2	0.8	19.4	16	9.8	9	25.2	19	22.4	14	16.8	2.8	9.8	8.8	27.6	7.4	16.4	28.4	10	24.6	4.2	4.6	8.4	0.2	5.8	18.8	15	3	3.6	10.4	16	12.7125	1.37647	32	7.78652			23	19.8	21.6	16.4	10.6	12	25.6	2.4	20.6	2.8	18
[truncated: 60 more columns]

## Sheet: Figure 5B
	Total sleep				Normality test
	MB247>w1118	teqRNAixw1118	MB247>teqRNAi		Kolmogorov-Smirnov test
Fly 1	1046.8	1336.4	1286			MB247>w1118	teqRNAixw1118	MB247>teqRNAi
Fly 2	1011.2	1285	1281		KS distance	0.116	0.09922	0.1758
Fly 3	815	1175.8	1187.8		P value	>0.10	>0.10	0.02
Fly 4	1012.8	1230.6	1271		Passed normality test (alpha=0.05)?	Yes	Yes	No
Fly 5	1141.6	1208.6	1283.6		P value summary	ns	ns	*
Fly 6	893.8	1208.4	1239.6
Fly 7	1013.8	1218.8	1291		Number of values	32	31	31
Fly 8	1298.4	1117.4	1166.2
Fly 9	1103.8	1250.4	1209.6		Kruskal-Wallis test			Dunn's multiple comparisons test	Mean rank diff.	Significant?	Summary	Adjusted P Value
Fly 10	1141.2	1081.6	1320.4		P value	<0.001		MB247>w1118 vs. teqRNAixw1118	-35.96	Yes	***	<0.001	A-B
Fly 11	979.8	1265.4	1237.6		Exact or approximate P value?	Approximate		MB247>w1118 vs. MB247>teqRNAi	-35.91	Yes	***	<0.001	A-C
Fly 12	1181.2	1250.8	1306.4		P value summary	***		teqRNAixw1118 vs. MB247>teqRNAi	0.04839	No	ns	>0.99	B-C
Fly 13	810.4	1253.6	1210.4		Do the medians vary signif. (P < 0.05)?	Yes
Fly 14	853.8	1268	1270.4		Number of groups	3
Fly 15	1102.8	1230.8	1168		Kruskal-Wallis statistic	36.63
Fly 16	1275.2	1236	1282
Fly 17	994.4	1169.6	1230.8
Fly 18	1018	1308	1255.4
Fly 19	1260.4	1187.8	1233.8
Fly 20	1097.4	1209.6	1238.4
Fly 21	1357.4	1280.4	1279
Fly 22	998	1222.2	939
Fly 23	766.6	1311.8	1222.8
Fly 24	943.6	1245	1167.4
Fly 25	968.8	1296.4	1245.4
Fly 26	1072.4	1298.4	1222.2
Fly 27	977.2	1308.8	1256
Fly 28	1106	1257	1403.6*
Fly 29	1024.2	1375.8	1220.8
Fly 30	976.4	1297.8	1264
Fly 31	991.6	1150.2	1307.8
Fly 32	1143.4		1321.6
Average	1043.04	1243.11	1239.21
SEM	24.764	11.432	12.6498
N	32	31	31
SD	140.086	63.6506	70.4312

## Sheet: Figure 5C
	Total sleep bouts				Normality test
	MB247>w1118	teqRNAixw1118	MB247>teqRNAi		Kolmogorov-Smirnov test
Fly 1	12.8	10	9.4		KS distance	0.1408	0.09126	0.1152
Fly 2	14.8	21	6.6		P value	>0.10	>0.10	>0.10
Fly 3	17.6	17	16.4		Passed normality test (alpha=0.05)?	Yes	Yes	Yes
Fly 4	18.8	14.4	17.6		P value summary	ns	ns	ns
Fly 5	11.6	15.6	16.8
Fly 6	21	15.8	16.2		Number of values	32	31	31
Fly 7	17.2	8.2	16.2
Fly 8	10	11.6	22.8		ANOVA summary			Tukey's multiple comparisons test	Mean Diff.	95.00% CI of diff.	Below threshold?	Summary	Adjusted P Value
Fly 9	17.2	12	14		F	2.663		MB247>w1118 vs. teqRNAixw1118	-0.1383	-3.211 to 2.934	No	ns	>0.99	A-B
Fly 10	12.4	21.4	6.8		P value	0.08		MB247>w1118 vs. MB247>teqRNAi	2.52	-0.5526 to 5.592	No	ns	0.13	A-C
Fly 11	13.6	18.2	11.2		P value summary	ns		teqRNAixw1118 vs. MB247>teqRNAi	2.658	-0.4386 to 5.755	No	ns	0.11	B-C
Fly 12	10.8	12.2	11.8		Significant diff. among means (P < 0.05)?	No
Fly 13	21.4	6.2	13		R squared	0.05529
Fly 14	9.6	14.6	10.2
Fly 15	13.6	30	20.6		Brown-Forsythe test
Fly 16	13.8	13	6.6		F (DFn, DFd)	2.201 (2, 91)
Fly 17	21.8	13.2	13.6		P value	0.12
Fly 18	18.2	8.2	7.6		P value summary	ns
Fly 19	13.2	26.2	7.6		Are SDs significantly different (P < 0.05)?	No
Fly 20	12.2	17.4	9.8
Fly 21	10.6	18.6	12.8
Fly 22	12.2	23.4	32
Fly 23	16.8	22.6	15
Fly 24	18.4	11.6	14.8
Fly 25	14.6	16.2	11.4
Fly 26	12.4	7.4	5.4
Fly 27	15.2	13.2	7
Fly 28	13.4	21.4	2.8*
Fly 29	12.6	9.4	12.4
Fly 30	17.2	8.2	9
Fly 31	22.6	13.8	8.2
Fly 32	15.2		6.8
Average	15.0875	15.2258	12.5677
SEM	0.631367	1.04376	1.0233
N	32	31	31
SD	3.57155	5.81142	5.69751

## Sheet: Figure 5D
	Total bout duration				Normality test
	MB247>w1118	teqRNAixw1118	MB247>teqRNAi		Kolmogorov-Smirnov test
Fly 1	109.35	159.32	154.461		KS distance	0.1656	0.1468	0.1485
Fly 2	87.5715	71.4846	264.81		P value	0.03	0.09	0.08
Fly 3	53.0057	80.1428	80.5938		Passed normality test (alpha=0.05)?	No	Yes	Yes
Fly 4	55.2593	86.6837	89.5874		P value summary	*	ns	ns
Fly 5	103.317	82.8992	96.959
Fly 6	43.6257	89.2088	79.1573		Number of values	32	31	31
Fly 7	73.8923	182.598	82.5939
Fly 8	163.485	121.405	53.8794
Fly 9	66.4586	140.7	99.4556		Kruskal-Wallis test			Dunn's multiple comparisons test	Mean rank diff.	Significant?	Summary	Adjusted P Value
Fly 10	98.1803	53.0063	215.689		P value	<0.001		MB247>w1118 vs. teqRNAixw1118	-15.22	No	ns	0.08	A-B
Fly 11	80.7843	97.8535	118.028		Exact or approximate P value?	Approximate		MB247>w1118 vs. MB247>teqRNAi	-26.19	Yes	***	<0.001	A-C
Fly 12	123.949	107.74	116.028		P value summary	***		teqRNAixw1118 vs. MB247>teqRNAi	-10.97	No	ns	0.34	B-C
Fly 13	42.0244	237.809	102.036		Do the medians vary signif. (P < 0.05)?	Yes
Fly 14	106.703	104.793	157.348		Number of groups	3
Fly 15	85.9761	41.9878	73.8192		Kruskal-Wallis statistic	14.66
Fly 16	101.674	132.118	217.288
Fly 17	47.0894	109.377	95.1526
Fly 18	57.9753	172.25	174.384
Fly 19	104.102	51.9221	169.335
Fly 20	90.3937	75.1985	174.409
Fly 21	257.208	73.7705	128.535
Fly 22	83.0186	55.1458	53.4917
Fly 23	61.3442	64.6084	85.1184
Fly 24	55.8864	145.178	106.9
Fly 25	69.4959	106.988	123.816
Fly 26	116.622	183.966	295.263
Fly 27	66.4468	160.41	227.999
Fly 28	88.3379	80.1817	593.6533*
Fly 29	82.5465	157.673	119.574
Fly 30	62.6909	208.646	154.017
Fly 31	46.2776	87.179	176.536
Fly 32	87.2987		230.642
Average	86.6247	113.621	139.255
SEM	7.28421	8.97105	11.258
N	32	31	31
SD	41.2057	49.9487	62.6817

## Sheet: Figure 5E
	short term memory
	MB247>w1118	teqRNAixw1118	MB247>teqRNAi
BR 1	0.19539	0.077	-0.08
BR 2	0.147	0.279	-0.1282
BR 3	0.244	0	-0.5
BR 4	-0.018	0.615	-0.06
BR 5		0	-0.33
BR 6			0.38
BR 7			0.3939
ANOVA summary			Tukey's multiple comparisons test	Mean Diff.	95.00% CI of diff.	Below threshold?	Summary	Adjusted P Value
F	1.271		MB247>w1118 vs. teqRNAixw1118	-0.0521	-0.5390 to 0.4348	No	ns	0.96	A-B
P value	0.31		MB247>w1118 vs. MB247>teqRNAi	0.1884	-0.2665 to 0.6433	No	ns	0.53	A-C
P value summary	ns		teqRNAixw1118 vs. MB247>teqRNAi	0.2405	-0.1844 to 0.6655	No	ns	0.33	B-C
Significant diff. among means (P < 0.05)?	No
R squared	0.1636
Brown-Forsythe test
F (DFn, DFd)	0.8988 (2, 13)
P value	0.43
P value summary	ns
Are SDs significantly different (P < 0.05)?	No

## Sheet: Figure 5F
	LTM
	MB247>w1118	teqRNAixw1118	MB247>teqRNAi
BR 1	0.403	0.514	0.08
BR 2	0.3636	0.1428	0.11
BR 3	0.333	0.12	-0.5
BR 4	0.714	0.24	0
BR 5			0
BR 6			-0.5
BR 7			-0.33
Normality test
Shapiro-Wilk test
W	0.7745	0.8392	0.8215
P value	0.06	0.19	0.07
Passed normality test (alpha=0.05)?	Yes	Yes	Yes
P value summary	ns	ns	ns
ANOVA summary			Tukey's multiple comparisons test	Mean Diff.	95.00% CI of diff.	Below threshold?	Summary	Adjusted P Value
F	10.2		MB247>w1118 vs. teqRNAixw1118	0.1992	-0.2340 to 0.6324	No	ns	0.46	A-B
P value	0.003		MB247>w1118 vs. MB247>teqRNAi	0.6163	0.2322 to 1.000	Yes	**	0.003	A-C
P value summary	**		teqRNAixw1118 vs. MB247>teqRNAi	0.4171	0.03304 to 0.8011	Yes	*	0.03	B-C
Significant diff. among means (P < 0.05)?	Yes
R squared	0.6296
