# Supplementary material for: Tequila, the Serine Protease, Is Involved in Sleep-Dependent Memory Consolidation in Drosophila
Source: eNeuro. 2025 Aug 27;12(8):ENEURO.0566-24.2025. doi: 10.1523/ENEURO.0566-24.2025 (PMC12501825; doi:10.1523/ENEURO.0566-24.2025)
Supplement: Raw data — This manuscript contains extended data, including the raw data for the figures. Figure 1- Raw data and statistical tests for Figure 1; Figure 1-1- Raw data and statistical tests for extended data of Figure 1; Figure 2- Raw data and statistical tests for Figure 2; Figure 3- Raw data and statistical tests for Figure 3, Figure 4- Raw data and statistical tests for Figure 4; Figure 4-1- Raw data and statistical tests for extended data of Figure 4; Figure 5- Raw data and statistical tests for Figure 5; Light and deep sleep fragmentation analysis in Drosophila- Python code and readme file used for analysis. Download Raw data, ZIP file. [file eneuro-12-ENEURO.0566-24.2025-s003.zip › Rawdata/Light-and-deep-sleep-fragmentation-analysis-in-Drosophila-main/README.md]

# Light-and-deep-sleep-fragmentation-analysis-in-Drosophila
Open your input your monitor file directory from DAM file scan and click run code to analyse the data. 
The data will be divided into light and deep sleep episodes
Light sleep episodes are =5 to <10 min sleep episodes
Deep sleep episodes are >10 min sleep episodes
The duration of each of the sleep episodes is provided as well
Furthermore the data is divided into day and night.
The code takes in average of five consecutives days of sleep across 32 files
