# Supplementary material for: Tequila, the Serine Protease, Is Involved in Sleep-Dependent Memory Consolidation in Drosophila
Source: eNeuro. 2025 Aug 27;12(8):ENEURO.0566-24.2025. doi: 10.1523/ENEURO.0566-24.2025 (PMC12501825; doi:10.1523/ENEURO.0566-24.2025)
Supplement: Raw data — This manuscript contains extended data, including the raw data for the figures. Figure 1- Raw data and statistical tests for Figure 1; Figure 1-1- Raw data and statistical tests for extended data of Figure 1; Figure 2- Raw data and statistical tests for Figure 2; Figure 3- Raw data and statistical tests for Figure 3, Figure 4- Raw data and statistical tests for Figure 4; Figure 4-1- Raw data and statistical tests for extended data of Figure 4; Figure 5- Raw data and statistical tests for Figure 5; Light and deep sleep fragmentation analysis in Drosophila- Python code and readme file used for analysis. Download Raw data, ZIP file. [file eneuro-12-ENEURO.0566-24.2025-s003.zip › Rawdata/Light-and-deep-sleep-fragmentation-analysis-in-Drosophila-main/sleep fragmentation.ipynb]

# %% [code]
import pandas as pd
import csv


# %% [code]
df = pd.read_csv('/Users/aishwaryasegu/Downloads/attachments/teq_female.txt',delim_whitespace=True,header=None);


# %% [code]
df.loc[0:720,12:];

# %% [code]


# %% [code]
def find_sleep_episodes(data):
    """Finds sleep episodes (5 or more consecutive zeros) and returns their lengths."""
    episodes = []
    sleep_len = 0
    
    for value in data:
        if value == 0:  # Sleep
            sleep_len += 1
        else:
            if sleep_len >= 5:
                episodes.append(sleep_len)
            sleep_len = 0
    # Check if there's a sleep episode at the end
    if sleep_len >= 5:
        episodes.append(sleep_len)
    
    return episodes


# %% [code]
sleep_episodes = find_sleep_episodes(df.loc[0:1440,12])
display(sleep_episodes)
len(sleep_episodes)
light_sleep = [s  for s in sleep_episodes if s<10]
deep_sleep = [s for s in sleep_episodes if s>=10]
print("light_sleep :", light_sleep)
print("deep_sleep  :" , deep_sleep)


# %% [code]

days = [df.loc[i:i+1440,:] for i in range(0,len(df),1440)]
def day(n):
     return (n*1440,(n+1)*1440)
day(4)

# %% [code]

def light_sleep(sl): 
    return [s  for s in sl if s<10]
def deep_sleep(sl): 
    return [s for s in sl if s>=10]
def sleep_episodes(dff,flyno,daynight,dayno):
    daypair = day(dayno)
    #print(daypair)
    st = daypair[0]
    sp = daypair[1]
    #print(st,st+720, sp)
    if daynight=="day":
        return find_sleep_episodes(dff.loc[st:st+1080,flyno])
    elif daynight=="night":
        return find_sleep_episodes(dff.loc[st+1080:sp,flyno])
    elif daynight=="all":
        return find_sleep_episodes(dff.loc[st:sp,flyno])
    else:
        raise Exception("daynight wrong")
    

#display(deep_sleep(sleep_episodes(df,12,"day",2)))
#display(deep_sleep(sleep_episodes(df,12,"day",1)))


def average(daynight,flyno,sleep):
    ret = []
    for d in range(5): 
        #display(sleep(sleep_episodes(df,flyno,daynight,d)))
        ret.extend(sleep(sleep_episodes(df,flyno,daynight,d)))
    return sum(ret)/len(ret) if len(ret)!=0 else float('NaN')

def episodeno(daynight,flyno,sleep):
    ret = []
    for d in range(5):
        ret.append(len(sleep(sleep_episodes(df,flyno,daynight,d))))
        #display(ret)
    return sum(ret)/len(ret)

display(episodeno("day",13,deep_sleep))

def episodeeno_allflys(daynight,sleep):
    ret = []
    for fly in range(12,44):
        ret.append(episodeno(daynight,fly,sleep))
    return ret

(episodeeno_allflys("day",deep_sleep))


# %% [code]
                   

def fly_averages(sleep,daynight):
    ret = []
    for flyno in range(12,44):
        ret.append(average(daynight,flyno,sleep))
    return ret

#average("day",15,light_sleep)
fly_averages(deep_sleep,"day")

with open(f"/Users/aishwaryasegu/Downloads/teq_mal_day30.csv","w") as fobj:
    csv_writer = csv.writer(fobj)
    for pair in [(deep_sleep,"day") ,(deep_sleep,"night") ,(light_sleep,"day") , (light_sleep,"night")]:
        func = pair[0]
        daynight = pair[1]
        ds = "deepsleep" if func==deep_sleep else "lightsleep"
        csv_writer.writerow([f"{ds}"+daynight] + fly_averages(func,daynight))
        csv_writer.writerow([f"{ds}_"+daynight+"_episode"] + episodeeno_allflys(daynight,func))
    #for pair in [(deep_sleep,"day") ,(deep_sleep,"night") ,(light_sleep,"day") , (light_sleep,"night")]:
    #    func = pair[0]
    #   daynight = pair[1]
    #   ds = "deepsleep" if func


# %% [code]
import matplotlib.pyplot as plt

# %% [code]
(df.loc[0:100,12])

# %% [code]
pd.set_option('display.max_rows', None)
(df.loc[80:101,12])

# %% [code]


# %% [code]
